# Supplementary material for: A Generalizability Analysis of the Meaning in Life Questionnaire for Chinese Adolescents
Source: Front Psychol. 2021 Nov 25;12:687589. doi: 10.3389/fpsyg.2021.687589 (PMC8656301; doi:10.3389/fpsyg.2021.687589)
Supplement: Supplementary file 1 [file Data_Sheet_1.xlsx]

## Sheet: Rawdata
sex	age	mlq1	mlq2	mlq3	mlq4	mlq5	mlq6	mlq7	mlq8	mlq9	mlq10	MLQ_P	MLQ_S	MLQ
1	#NULL!	1	7	1	4	1	1	2	7	7	7	14	24	38
2	10	7	1	1	1	1	1	2	1	2	3	11	9	20
1	11	7	1	2	2	2	1	2	1	2	3	14	9	23
1	11	4	2	3	1	4	1	3	2	4	2	14	12	26
2	11	7	7	7	1	1	1	1	1	7	7	23	17	40
2	11	1	1	1	1	1	1	2	1	1	1	5	6	11
1	12	7	1	1	1	2	1	2	1	1	1	12	6	18
1	12	7	1	3	4	2	1	5	5	5	4	17	20	37
1	12	7	3	6	5	3	1	5	6	6	6	24	24	48
1	12	7	4	7	1	1	1	1	7	1	7	20	17	37
1	12	6	6	2	1	1	1	2	2	2	5	16	12	28
1	12	5	1	2	3	1	1	5	2	2	3	12	13	25
1	12	3	1	7	1	1	1	2	7	3	7	13	20	33
1	12	3	1	1	1	2	1	6	6	1	6	8	20	28
1	12	1	1	1	1	1	1	1	1	1	1	5	5	10
1	12	1	4	4	4	4	1	1	1	4	4	17	11	28
1	12	1	7	1	1	1	1	1	1	1	1	11	5	16
2	12	7	5	1	7	7	1	4	3	2	4	27	14	41
2	12	7	7	1	7	7	1	1	1	7	7	29	17	46
2	12	7	7	5	7	7	1	7	7	7	6	33	28	61
2	12	6	3	4	4	4	1	1	2	3	4	21	11	32
2	12	5	3	3	5	2	1	2	3	3	4	18	13	31
2	12	5	4	4	4	4	1	5	4	4	4	21	18	39
2	12	3	3	1	1	1	1	1	1	1	1	9	5	14
2	12	3	4	1	2	4	1	3	2	2	1	14	9	23
2	12	2	4	1	1	1	1	1	2	1	1	9	6	15
2	12	2	4	5	7	6	1	5	4	4	1	24	15	39
2	12	2	6	2	2	5	1	4	5	5	2	17	17	34
2	12	2	7	7	7	7	1	2	5	4	4	30	16	46
#NULL!	13	3	1	1	4	3	1	4	4	2	2	12	13	25
1	13	7	1	1	7	7	1	1	1	1	1	23	5	28
1	13	7	1	4	5	2	1	1	1	4	4	19	11	30
1	13	7	1	2	2	2	1	1	2	2	2	14	8	22
1	13	7	1	3	2	7	1	1	7	7	7	20	23	43
1	13	7	1	7	1	7	1	2	7	7	1	23	18	41
1	13	7	1	7	1	1	1	7	7	7	7	17	29	46
1	13	7	2	2	3	2	1	1	4	2	4	16	12	28
1	13	7	2	2	5	5	1	2	4	1	1	21	9	30
1	13	7	5	3	2	6	1	3	2	2	1	23	9	32
1	13	7	5	3	4	5	1	5	5	6	5	24	22	46
1	13	7	5	1	4	7	1	6	6	5	5	24	23	47
1	13	7	6	6	6	6	1	1	4	1	5	31	12	43
1	13	7	7	1	1	2	1	2	1	4	4	18	12	30
1	13	7	7	7	7	7	1	2	7	7	7	35	24	59
1	13	7	7	3	2	4	1	7	5	7	4	23	24	47
1	13	6	1	2	1	2	1	2	1	2	1	12	7	19
1	13	6	3	1	1	1	1	1	1	2	2	12	7	19
1	13	6	3	2	1	4	1	4	4	4	3	16	16	32
1	13	5	1	2	3	3	1	2	2	3	3	14	11	25
1	13	4	2	3	1	5	1	3	1	1	1	15	7	22
1	13	4	5	1	4	4	1	3	6	5	4	18	19	37
1	13	3	3	4	4	4	1	2	4	4	4	18	15	33
1	13	3	7	1	1	1	1	1	1	1	1	13	5	18
1	13	2	1	1	1	1	1	1	3	1	1	6	7	13
1	13	1	1	4	1	1	1	1	5	5	5	8	17	25
1	13	1	2	2	7	7	1	2	1	1	1	19	6	25
1	13	1	5	1	1	1	1	1	6	6	5	9	19	28
1	13	1	5	1	2	3	1	4	6	5	4	12	20	32
2	13	7	1	1	1	1	1	1	1	1	1	11	5	16
2	13	7	1	1	1	1	1	1	1	1	1	11	5	16
2	13	7	1	4	4	4	1	1	1	4	4	20	11	31
2	13	7	1	5	5	4	1	3	2	3	4	22	13	35
2	13	7	2	1	1	1	1	2	4	4	4	12	15	27
2	13	7	4	5	5	5	1	1	4	4	4	26	14	40
2	13	7	4	2	1	1	1	3	5	3	1	15	13	28
2	13	7	4	6	7	7	1	5	6	3	3	31	18	49
2	13	7	5	5	5	5	1	1	5	1	1	27	9	36
2	13	7	5	6	5	6	1	4	1	1	3	29	10	39
2	13	7	6	6	5	4	1	3	6	3	6	28	19	47
2	13	7	6	1	1	1	1	6	4	4	7	16	22	38
2	13	7	7	5	7	7	1	1	1	5	1	33	9	42
2	13	6	1	4	4	4	1	1	4	4	4	19	14	33
2	13	6	4	7	2	2	1	4	1	1	1	21	8	29
2	13	3	4	5	6	2	1	1	2	1	3	20	8	28
2	13	3	5	6	1	3	1	1	2	1	1	18	6	24
2	13	2	3	4	1	2	1	3	3	3	5	12	15	27
2	13	1	1	1	1	1	1	7	7	7	7	5	29	34
2	13	1	4	3	1	2	1	6	7	5	2	11	21	32
1	14	7	1	1	1	1	1	1	1	1	1	11	5	16
1	14	7	1	1	4	4	1	2	4	1	6	17	14	31
1	14	7	2	3	1	2	1	2	3	3	4	15	13	28
1	14	7	3	5	5	3	1	5	5	3	6	23	20	43
1	14	7	5	4	1	5	1	4	4	4	3	22	16	38
1	14	7	6	7	7	7	1	6	6	5	7	34	25	59
1	14	6	1	1	1	1	1	4	1	1	1	10	8	18
1	14	6	2	2	2	7	1	2	2	2	2	19	9	28
1	14	6	3	5	7	6	1	3	4	3	3	27	14	41
1	14	6	3	2	1	3	1	4	2	3	4	15	14	29
1	14	5	5	3	1	6	1	2	2	2	5	20	12	32
1	14	3	1	1	1	1	1	1	1	1	1	7	5	12
1	14	3	6	5	3	1	1	4	7	7	7	18	26	44
1	14	1	1	1	1	1	1	1	1	1	1	5	5	10
1	14	1	1	1	1	1	1	2	2	1	3	5	9	14
1	14	1	4	7	4	1	1	1	7	4	4	17	17	34
1	14	1	4	1	7	7	1	5	7	1	1	20	15	35
1	14	1	7	7	7	7	1	1	7	7	7	29	23	52
2	14	7	5	6	3	5	1	5	1	1	3	26	11	37
2	14	7	7	2	3	3	1	1	1	2	2	22	7	29
2	14	7	7	6	7	6	1	2	3	4	5	33	15	48
2	14	7	7	1	1	1	1	4	4	1	1	17	11	28
2	14	6	1	7	4	5	1	5	3	7	6	23	22	45
2	14	4	4	2	3	6	1	5	6	4	3	19	19	38
2	14	2	4	4	2	1	1	2	5	4	4	13	16	29
2	14	1	1	1	4	1	1	1	1	7	1	8	11	19
2	14	1	5	7	7	4	1	6	7	6	6	24	26	50
1	15	7	1	7	5	1	1	1	1	5	5	21	13	34
1	15	7	1	2	1	3	1	5	4	3	2	14	15	29
1	15	7	7	7	5	2	1	7	6	6	1	28	21	49
1	15	7	7	1	1	1	1	7	7	7	7	17	29	46
1	15	6	1	1	1	1	1	1	1	1	1	10	5	15
1	15	6	5	4	5	6	1	5	3	7	6	26	22	48
1	15	4	4	4	4	5	1	4	4	4	3	21	16	37
1	15	4	7	5	4	5	1	7	7	1	4	25	20	45
1	15	3	3	2	2	2	1	2	2	2	2	12	9	21
1	15	3	5	3	2	1	1	5	5	4	3	14	18	32
1	15	2	2	1	1	1	1	3	5	1	1	7	11	18
1	15	1	1	1	1	1	1	1	1	1	1	5	5	10
2	15	7	1	1	1	1	1	1	1	1	1	11	5	16
2	15	7	1	3	3	2	1	1	2	3	2	16	9	25
2	15	7	1	2	1	2	1	3	1	2	1	13	8	21
2	15	7	1	3	1	3	1	3	5	5	3	15	17	32
2	15	7	6	4	1	6	1	6	3	3	3	24	16	40
2	15	5	5	2	6	4	1	4	2	4	6	22	17	39
2	15	3	3	1	1	2	1	4	5	5	3	10	18	28
2	15	3	5	2	2	2	1	3	4	4	2	14	14	28
2	15	2	1	5	4	4	1	2	3	3	2	16	11	27
1	16	7	1	2	3	1	1	1	1	2	3	14	8	22
1	16	7	7	7	5	4	1	6	7	7	7	30	28	58
1	16	5	6	5	2	7	1	4	6	4	2	25	17	42
1	16	3	6	5	1	1	1	7	1	1	7	16	17	33
1	16	2	2	1	3	6	1	7	3	5	4	14	20	34
2	16	7	1	7	1	1	1	1	1	1	1	17	5	22
2	16	6	4	4	1	5	1	4	5	1	6	20	17	37
2	16	2	2	3	1	1	1	1	5	5	5	9	17	26
2	#NULL!	2	7	5	6	7	2	5	4	4	3	27	18	45
1	11	7	5	1	1	4	2	2	1	2	3	18	10	28
1	11	7	5	5	5	6	2	6	5	6	5	28	24	52
1	11	4	5	3	3	3	2	5	5	1	2	18	15	33
1	11	1	2	2	2	3	2	3	2	2	2	10	11	21
2	11	3	1	2	1	7	2	1	3	1	3	14	10	24
#NULL!	12	4	3	3	1	2	2	2	3	2	1	13	10	23
1	12	7	2	7	1	4	2	3	7	7	7	21	26	47
1	12	7	3	1	5	6	2	1	1	1	1	22	6	28
1	12	7	3	4	4	4	2	4	4	5	4	22	19	41
1	12	7	5	4	3	2	2	3	1	2	3	21	11	32
1	12	7	7	5	3	2	2	1	1	1	1	24	6	30
1	12	6	3	2	1	2	2	4	2	1	2	14	11	25
1	12	5	4	3	4	2	2	3	3	2	4	18	14	32
1	12	3	4	2	2	2	2	2	2	2	2	13	10	23
1	12	2	4	6	4	4	2	5	5	4	5	20	21	41
2	12	7	4	1	1	4	2	1	1	1	1	17	6	23
2	12	6	1	1	1	1	2	5	4	3	3	10	17	27
2	12	6	7	6	7	7	2	6	5	4	4	33	21	54
2	12	5	4	1	2	1	2	4	4	3	3	13	16	29
2	12	5	5	4	4	3	2	5	5	5	4	21	21	42
2	12	3	3	2	1	2	2	5	3	3	3	11	16	27
2	12	3	6	2	3	1	2	5	6	5	6	15	24	39
2	12	2	6	6	5	5	2	4	4	2	2	24	14	38
2	12	1	1	1	1	1	2	7	5	6	5	5	25	30
1	13	7	1	1	1	1	2	1	1	1	1	11	6	17
1	13	7	1	1	4	7	2	1	4	4	2	20	13	33
1	13	7	2	1	2	1	2	1	2	1	2	13	8	21
1	13	7	4	1	6	7	2	4	4	4	4	25	18	43
1	13	7	4	1	1	4	2	4	5	6	5	17	22	39
1	13	7	6	5	7	7	2	2	7	6	4	32	21	53
1	13	7	6	6	4	5	2	5	6	6	4	28	23	51
1	13	6	1	1	1	1	2	1	1	1	1	10	6	16
1	13	6	2	2	2	4	2	2	2	4	4	16	14	30
1	13	6	3	2	3	3	2	3	2	2	3	17	12	29
1	13	5	1	2	3	2	2	3	1	3	2	13	11	24
1	13	5	2	2	4	5	2	4	4	3	2	18	15	33
1	13	5	3	4	6	6	2	2	2	1	4	24	11	35
1	13	5	3	3	6	5	2	3	3	3	3	22	14	36
1	13	5	3	5	3	3	2	3	6	4	4	19	19	38
1	13	5	4	5	4	3	2	4	3	4	4	21	17	38
1	13	5	4	4	4	4	2	4	4	3	6	21	19	40
1	13	5	4	3	4	1	2	5	5	4	6	17	22	39
1	13	4	2	2	3	4	2	4	2	3	4	15	15	30
1	13	3	1	6	2	3	2	1	2	2	2	15	9	24
1	13	3	2	2	2	2	2	2	2	2	2	11	10	21
1	13	3	2	3	3	3	2	5	5	5	5	14	22	36
1	13	3	5	4	4	4	2	3	6	3	4	20	18	38
1	13	2	2	1	1	1	2	2	5	2	5	7	16	23
1	13	2	4	4	4	5	2	4	5	5	5	19	21	40
1	13	2	5	4	4	5	2	4	4	3	3	20	16	36
1	13	1	1	2	1	1	2	3	2	2	3	6	12	18
1	13	1	4	7	7	7	2	7	3	7	1	26	20	46
2	13	7	3	4	6	7	2	2	5	4	4	27	17	44
2	13	7	5	6	6	6	2	5	5	3	3	30	18	48
2	13	7	7	6	7	7	2	1	6	6	6	34	21	55
2	13	7	7	4	4	4	2	6	7	6	5	26	26	52
2	13	6	2	4	4	4	2	2	2	2	2	20	10	30
2	13	6	2	6	2	2	2	2	2	2	2	18	10	28
2	13	5	3	3	3	3	2	5	3	3	3	17	16	33
2	13	5	4	4	6	5	2	4	5	5	6	24	22	46
2	13	3	3	4	4	4	2	6	5	5	5	18	23	41
2	13	3	5	5	5	5	2	5	5	5	5	23	22	45
2	13	2	7	2	5	7	2	7	5	5	6	23	25	48
2	13	1	1	1	1	1	2	7	7	7	7	5	30	35
2	13	1	2	2	1	1	2	7	5	5	3	7	22	29
1	14	7	1	1	1	2	2	1	1	1	1	12	6	18
1	14	7	3	6	1	1	2	4	1	5	4	18	16	34
1	14	7	6	6	5	5	2	6	6	6	6	29	26	55
1	14	6	2	2	2	2	2	2	2	2	2	14	10	24
1	14	5	4	3	4	4	2	4	4	3	3	20	16	36
1	14	5	4	7	5	7	2	6	6	6	7	28	27	55
1	14	4	2	1	1	2	2	3	2	4	4	10	15	25
1	14	4	4	4	5	7	2	4	5	3	6	24	20	44
1	14	4	5	2	7	5	2	4	4	2	1	23	13	36
1	14	3	3	3	2	2	2	4	5	6	5	13	22	35
1	14	2	2	1	1	1	2	1	1	1	1	7	6	13
1	14	2	3	4	3	1	2	2	1	7	4	13	16	29
1	14	2	3	6	4	3	2	3	4	2	5	18	16	34
2	14	5	5	5	1	1	2	3	3	3	3	17	14	31
2	14	4	4	2	6	2	2	7	4	7	1	18	21	39
2	14	4	5	3	3	3	2	5	3	4	3	18	17	35
2	14	3	6	5	5	5	2	6	5	4	3	24	20	44
2	14	2	1	2	3	4	2	4	5	5	5	12	21	33
2	14	2	5	2	2	2	2	3	3	5	3	13	16	29
1	15	7	3	4	2	4	2	2	4	3	6	20	17	37
1	15	7	7	4	4	4	2	4	3	2	3	26	14	40
1	15	7	7	5	4	4	2	7	5	4	4	27	22	49
1	15	6	2	3	4	3	2	1	3	1	4	18	11	29
1	15	6	5	3	2	1	2	4	2	2	2	17	12	29
1	15	5	1	6	6	6	2	5	4	5	4	24	20	44
1	15	5	5	4	5	5	2	5	5	5	4	24	21	45
1	15	3	3	2	2	3	2	2	2	2	2	13	10	23
1	15	3	3	5	7	6	2	3	4	3	3	24	15	39
1	15	3	3	2	2	1	2	4	4	2	3	11	15	26
2	15	6	2	2	2	2	2	2	2	2	2	14	10	24
2	15	6	3	1	2	4	2	4	2	3	4	16	15	31
2	15	6	4	1	1	1	2	3	6	1	1	13	13	26
2	15	6	5	3	1	1	2	4	3	4	5	16	18	34
2	15	5	4	4	3	2	2	5	5	5	5	18	22	40
2	15	4	4	4	4	4	2	4	4	4	4	20	18	38
2	15	2	4	5	2	1	2	5	5	5	5	14	22	36
2	15	1	1	1	1	1	2	1	3	2	2	5	10	15
1	16	4	4	6	3	7	2	4	5	4	5	24	20	44
2	16	4	5	5	4	4	2	7	6	6	7	22	28	50
2	16	3	6	4	4	1	2	3	4	3	5	18	17	35
1	#NULL!	7	5	3	3	3	3	3	3	3	3	21	15	36
1	#NULL!	4	4	4	4	4	3	7	7	7	7	20	31	51
1	#NULL!	3	5	4	4	7	3	4	4	4	4	23	19	42
2	#NULL!	5	1	3	5	5	3	2	2	3	3	19	13	32
1	10	5	6	7	7	7	3	6	6	6	1	32	22	54
1	10	4	3	3	4	3	3	5	6	7	4	17	25	42
1	10	3	5	4	4	3	3	4	5	6	3	19	21	40
1	11	7	4	3	6	7	3	5	2	4	1	27	15	42
1	11	6	3	4	1	1	3	3	2	4	5	15	17	32
1	11	6	4	3	3	4	3	3	3	4	4	20	17	37
1	11	5	4	2	4	2	3	5	5	3	5	17	21	38
1	11	5	7	5	4	3	3	6	7	4	4	24	24	48
1	11	4	2	3	4	4	3	3	5	4	6	17	21	38
2	11	7	3	5	3	3	3	3	3	3	2	21	14	35
2	11	7	4	1	4	2	3	2	2	1	1	18	9	27
2	11	7	4	5	1	2	3	2	2	1	2	19	10	29
2	11	7	6	4	4	4	3	2	5	5	3	25	18	43
2	11	6	2	5	6	5	3	3	5	6	6	24	23	47
2	11	4	4	6	4	3	3	2	5	5	5	21	20	41
2	11	4	5	5	4	4	3	4	4	4	5	22	20	42
#NULL!	12	7	6	3	2	2	3	3	5	4	5	20	20	40
#NULL!	12	5	5	5	4	5	3	5	5	5	4	24	22	46
1	12	7	2	7	3	1	3	2	2	7	7	20	21	41
1	12	7	4	3	1	4	3	5	6	4	5	19	23	42
1	12	7	5	5	2	4	3	5	4	5	4	23	21	44
1	12	7	6	7	6	6	3	7	6	6	1	32	23	55
1	12	7	7	7	7	7	3	1	2	2	2	35	10	45
1	12	6	2	1	1	2	3	1	1	2	2	12	9	21
1	12	6	2	1	6	3	3	3	7	5	6	18	24	42
1	12	6	5	4	4	6	3	5	4	6	5	25	23	48
1	12	5	3	3	2	1	3	5	3	5	3	14	19	33
1	12	4	3	5	2	2	3	3	3	3	3	16	15	31
1	12	4	5	1	1	3	3	3	3	2	1	14	12	26
1	12	4	5	4	5	5	3	5	5	4	3	23	20	43
1	12	3	1	5	5	2	3	6	7	7	7	16	30	46
1	12	3	6	2	1	1	3	6	6	6	6	13	27	40
1	12	2	3	1	3	2	3	4	4	3	2	11	16	27
1	12	2	7	6	7	5	3	7	6	6	5	27	27	54
2	12	7	1	1	1	1	3	3	1	3	1	11	11	22
2	12	7	3	4	4	4	3	4	4	4	4	22	19	41
2	12	7	5	1	7	7	3	5	5	5	1	27	19	46
2	12	7	5	1	3	3	3	6	5	5	3	19	22	41
2	12	7	6	5	2	6	3	2	6	5	2	26	18	44
2	12	6	4	4	3	4	3	4	3	4	5	21	19	40
2	12	6	4	5	3	5	3	5	3	5	4	23	20	43
2	12	6	5	4	1	2	3	5	4	3	3	18	18	36
2	12	5	2	3	2	2	3	5	4	4	4	14	20	34
2	12	5	3	3	2	2	3	3	4	4	3	15	17	32
2	12	5	3	3	2	2	3	3	4	4	3	15	17	32
2	12	5	4	4	4	4	3	5	5	4	5	21	22	43
2	12	5	4	3	4	4	3	6	5	5	3	20	22	42
2	12	4	2	5	3	6	3	5	4	4	4	20	20	40
2	12	4	3	1	3	3	3	2	3	3	2	14	13	27
2	12	4	4	4	5	4	3	3	4	4	4	21	18	39
2	12	4	4	3	4	4	3	5	6	5	5	19	24	43
2	12	4	5	2	2	1	3	1	6	1	1	14	12	26
2	12	3	4	4	5	5	3	6	2	3	4	21	18	39
#NULL!	13	5	2	3	4	3	3	4	4	3	5	17	19	36
1	13	7	2	4	3	5	3	5	4	4	5	21	21	42
1	13	7	4	3	7	7	3	1	3	4	4	28	15	43
1	13	7	4	4	5	6	3	4	5	5	4	26	21	47
1	13	7	6	2	3	4	3	7	2	4	2	22	18	40
1	13	6	1	2	6	7	3	4	6	6	2	22	21	43
1	13	6	2	2	5	3	3	2	5	5	5	18	20	38
1	13	6	5	5	5	5	3	3	3	3	3	26	15	41
1	13	5	3	3	3	3	3	2	1	3	3	17	12	29
1	13	5	3	4	4	5	3	3	2	2	2	21	12	33
1	13	5	3	4	4	2	3	3	3	3	4	18	16	34
1	13	5	5	5	3	4	3	5	4	4	4	22	20	42
1	13	4	2	7	4	6	3	1	3	6	5	23	18	41
1	13	4	2	3	4	2	3	5	5	4	3	15	20	35
1	13	4	3	4	3	4	3	4	3	5	6	18	21	39
1	13	4	4	5	1	2	3	3	5	4	4	16	19	35
1	13	4	4	2	2	1	3	4	4	3	3	13	17	30
1	13	3	5	5	5	6	3	6	7	5	3	24	24	48
1	13	2	4	7	4	3	3	4	5	5	4	20	21	41
1	13	2	4	6	6	6	3	6	6	6	6	24	27	51
1	13	2	6	7	3	4	3	3	6	6	6	22	24	46
2	13	7	2	3	3	2	3	2	2	3	3	17	13	30
2	13	7	2	4	5	5	3	7	7	5	5	23	27	50
2	13	7	3	7	7	6	3	2	6	6	4	30	21	51
2	13	7	4	2	3	1	3	1	1	2	4	17	11	28
2	13	7	4	1	3	2	3	3	5	2	4	17	17	34
2	13	7	4	4	4	5	3	5	5	6	4	24	23	47
2	13	7	5	5	4	3	3	5	2	3	4	24	17	41
2	13	7	5	5	3	4	3	6	6	5	5	24	25	49
2	13	7	6	6	6	6	3	6	6	6	6	31	27	58
2	13	7	7	7	3	3	3	1	3	3	3	27	13	40
2	13	6	3	3	5	5	3	3	5	6	6	22	23	45
2	13	6	4	4	5	4	3	5	5	5	5	23	23	46
2	13	5	1	5	4	4	3	4	4	5	5	19	21	40
2	13	5	3	4	4	4	3	3	5	5	4	20	20	40
2	13	5	3	2	3	4	3	4	5	4	2	17	18	35
2	13	5	4	3	3	2	3	4	4	4	4	17	19	36
2	13	5	4	5	5	4	3	5	5	3	4	23	20	43
2	13	4	2	1	2	4	3	5	2	3	3	13	16	29
2	13	4	3	4	4	3	3	5	5	5	5	18	23	41
2	13	4	4	4	4	4	3	5	6	5	3	20	22	42
2	13	4	5	4	4	4	3	5	5	4	4	21	21	42
2	13	3	2	4	3	2	3	4	5	4	3	14	19	33
2	13	3	4	5	5	5	3	3	3	4	3	22	16	38
2	13	3	4	4	3	4	3	4	3	3	3	18	16	34
2	13	3	5	2	1	3	3	3	2	5	5	14	18	32
2	13	3	5	3	4	4	3	5	3	3	3	19	17	36
2	13	2	4	5	3	3	3	3	5	5	4	17	20	37
2	13	1	2	1	1	1	3	7	6	5	6	6	27	33
1	14	7	1	3	2	1	3	2	1	1	5	14	12	26
1	14	6	2	2	2	2	3	2	2	2	2	14	11	25
1	14	6	3	5	6	4	3	5	6	7	5	24	26	50
1	14	5	2	5	5	3	3	2	2	3	3	20	13	33
1	14	4	3	5	4	3	3	3	4	3	4	19	17	36
1	14	4	3	6	6	6	3	3	5	4	4	25	19	44
1	14	4	3	5	1	4	3	5	5	6	4	17	23	40
1	14	4	4	6	3	4	3	3	6	5	4	21	21	42
1	14	4	5	4	2	2	3	4	4	4	4	17	19	36
1	14	3	1	4	5	4	3	3	4	4	3	17	17	34
1	14	3	2	6	3	2	3	2	2	2	5	16	14	30
1	14	3	3	3	3	2	3	3	3	3	5	14	17	31
1	14	3	3	3	5	3	3	5	4	5	5	17	22	39
1	14	3	5	6	5	3	3	5	5	5	5	22	23	45
1	14	2	4	4	4	2	3	6	6	4	4	16	23	39
2	14	7	3	3	2	3	3	3	3	3	3	18	15	33
2	14	7	3	4	7	7	3	4	4	4	4	28	19	47
2	14	7	4	3	6	7	3	3	3	3	3	27	15	42
2	14	6	3	3	5	4	3	5	4	6	4	21	22	43
2	14	6	5	1	1	7	3	6	3	3	3	20	18	38
2	14	6	7	5	5	5	3	6	1	5	5	28	20	48
2	14	5	3	5	5	5	3	3	3	3	3	23	15	38
2	14	5	3	3	3	3	3	5	5	5	5	17	23	40
2	14	5	3	5	5	5	3	5	5	5	5	23	23	46
2	14	5	4	4	4	4	3	4	2	3	4	21	16	37
2	14	5	4	3	5	5	3	4	3	3	4	22	17	39
2	14	5	4	4	4	6	3	4	4	4	5	23	20	43
2	14	4	2	5	5	4	3	2	2	2	2	20	11	31
2	14	4	2	4	1	2	3	5	6	6	4	13	24	37
2	14	4	2	7	3	5	3	6	4	6	5	21	24	45
2	14	4	3	7	7	7	3	4	5	6	7	28	25	53
2	14	4	5	2	5	3	3	2	1	4	1	19	11	30
2	14	4	5	4	4	4	3	5	6	5	4	21	23	44
2	14	4	6	2	3	4	3	4	6	6	4	19	23	42
2	14	3	2	3	2	2	3	3	2	3	2	12	13	25
2	14	3	3	2	2	2	3	2	2	2	2	12	11	23
2	14	3	3	5	3	3	3	3	3	3	3	17	15	32
2	14	2	1	5	1	1	3	1	4	3	6	10	17	27
2	14	1	4	2	1	1	3	2	5	6	5	9	21	30
2	14	1	4	4	5	4	3	3	5	4	4	18	19	37
1	15	7	2	1	2	1	3	1	3	1	3	13	11	24
1	15	7	7	4	7	7	3	2	7	7	7	32	26	58
1	15	6	4	5	7	7	3	5	4	5	6	29	23	52
1	15	6	7	1	1	1	3	7	6	5	6	16	27	43
1	15	5	2	5	5	3	3	2	2	3	3	20	13	33
1	15	5	4	5	4	4	3	5	5	5	5	22	23	45
1	15	4	1	4	4	2	3	2	5	5	5	15	20	35
1	15	4	4	5	4	4	3	4	3	5	5	21	20	41
1	15	4	4	4	4	4	3	4	5	5	4	20	21	41
1	15	3	4	6	5	6	3	4	5	5	6	24	23	47
1	15	2	3	5	1	1	3	3	5	4	4	12	19	31
1	15	2	5	4	4	4	3	5	6	4	4	19	22	41
2	15	6	4	3	2	1	3	5	7	1	6	16	22	38
2	15	5	4	6	6	4	3	2	6	5	5	25	21	46
2	15	5	4	4	3	3	3	3	3	3	4	19	16	35
2	15	5	4	4	4	4	3	4	4	4	4	21	19	40
2	15	4	3	3	4	6	3	2	1	1	2	20	9	29
2	15	4	4	3	3	5	3	4	3	3	4	19	17	36
2	15	4	5	5	5	5	3	5	4	5	5	24	22	46
2	15	4	7	4	1	1	3	7	7	6	5	17	28	45
2	15	3	3	4	4	1	3	4	4	3	4	15	18	33
2	15	3	4	3	2	2	3	4	5	4	5	14	21	35
2	15	3	5	4	5	4	3	5	6	6	6	21	26	47
2	15	2	1	2	1	1	3	2	2	3	4	7	14	21
2	15	2	6	1	1	2	3	7	4	5	5	12	24	36
1	16	6	4	6	3	2	3	5	6	4	5	21	23	44
1	16	4	2	2	1	1	3	6	2	4	5	10	20	30
2	16	5	3	4	5	5	3	4	4	3	3	22	17	39
1	17	7	7	6	6	6	3	3	1	1	1	32	9	41
2	17	4	7	2	4	6	3	7	6	5	3	23	24	47
2	10	7	5	4	5	5	4	5	5	5	5	26	24	50
2	10	4	4	5	4	4	4	4	4	4	3	21	19	40
1	11	7	4	1	6	5	4	3	2	2	2	23	13	36
1	11	7	5	2	3	5	4	3	7	6	4	22	24	46
1	11	4	3	4	4	4	4	4	3	4	4	19	19	38
1	11	4	3	4	3	3	4	4	5	5	4	17	22	39
1	11	4	4	3	1	5	4	3	1	5	6	17	19	36
1	11	4	4	4	4	4	4	4	4	4	4	20	20	40
1	11	4	4	4	5	4	4	4	4	4	4	21	20	41
1	11	4	5	2	7	4	4	4	4	1	3	22	16	38
1	11	3	2	5	4	4	4	5	5	3	3	18	20	38
2	11	6	4	5	5	4	4	4	4	4	4	24	20	44
2	11	5	3	3	3	3	4	3	5	3	3	17	18	35
2	11	5	7	1	4	4	4	5	7	5	1	21	22	43
2	11	4	4	4	4	4	4	4	4	4	4	20	20	40
2	11	4	4	6	4	2	4	4	4	4	5	20	21	41
2	11	4	4	3	4	5	4	4	5	5	6	20	24	44
2	11	4	4	4	2	2	4	4	5	5	6	16	24	40
2	11	4	4	4	4	4	4	5	5	5	5	20	24	44
2	11	1	1	4	4	4	4	2	4	4	4	14	18	32
1	12	7	1	1	1	1	4	1	2	1	1	11	9	20
1	12	7	4	1	4	6	4	1	4	5	3	22	17	39
1	12	7	4	5	4	5	4	3	6	7	5	25	25	50
1	12	7	4	7	1	7	4	4	5	4	3	26	20	46
1	12	7	4	1	1	1	4	5	1	5	5	14	20	34
1	12	7	4	7	4	4	4	6	6	6	5	26	27	53
1	12	7	7	7	7	7	4	6	7	1	7	35	25	60
1	12	6	2	3	2	1	4	5	3	4	4	14	20	34
1	12	6	2	5	5	1	4	5	5	7	7	19	28	47
1	12	6	4	4	3	3	4	3	4	4	4	20	19	39
1	12	6	4	4	5	5	4	5	3	4	5	24	21	45
1	12	6	4	1	1	1	4	6	5	5	6	13	26	39
1	12	6	6	5	6	5	4	5	5	5	4	28	23	51
1	12	5	3	5	4	4	4	3	6	5	5	21	23	44
1	12	5	3	3	6	6	4	4	4	4	5	23	21	44
1	12	5	4	2	4	3	4	2	5	2	2	18	15	33
1	12	5	4	3	6	5	4	5	5	5	4	23	23	46
1	12	5	6	3	2	4	4	7	4	4	3	20	22	42
1	12	4	4	4	4	5	4	3	3	3	3	21	16	37
1	12	4	4	4	4	4	4	4	4	4	4	20	20	40
1	12	4	4	5	1	1	4	4	4	5	6	15	23	38
1	12	4	5	2	3	2	4	5	5	5	5	16	24	40
1	12	4	7	4	4	4	4	5	5	4	4	23	22	45
1	12	3	1	7	2	1	4	4	4	5	3	14	20	34
1	12	3	1	4	4	2	4	5	6	5	4	14	24	38
1	12	3	3	4	3	1	4	2	7	4	4	14	21	35
1	12	3	3	2	2	2	4	4	6	5	5	12	24	36
1	12	3	3	1	2	3	4	7	7	6	5	12	29	41
1	12	3	4	3	4	3	4	3	4	3	3	17	17	34
1	12	3	7	5	2	4	4	3	7	1	3	21	18	39
1	12	1	2	4	1	1	4	7	4	4	7	9	26	35
2	12	7	1	4	1	1	4	3	5	4	6	14	22	36
2	12	7	3	3	4	1	4	5	6	6	4	18	25	43
2	12	7	4	5	4	1	4	3	2	3	4	21	16	37
2	12	7	4	3	4	4	4	4	4	3	3	22	18	40
2	12	7	4	4	4	4	4	4	4	4	4	23	20	43
2	12	7	4	7	4	4	4	4	4	4	4	26	20	46
2	12	7	4	4	5	4	4	5	6	4	3	24	22	46
2	12	7	6	6	1	6	4	4	5	4	5	26	22	48
2	12	7	7	7	7	7	4	1	3	3	3	35	14	49
2	12	7	7	6	6	7	4	7	6	4	6	33	27	60
2	12	6	3	2	2	3	4	5	2	2	2	16	15	31
2	12	6	4	1	2	4	4	4	4	3	4	17	19	36
2	12	6	4	3	4	4	4	5	4	5	4	21	22	43
2	12	6	5	4	1	1	4	5	6	6	6	17	27	44
2	12	6	6	1	1	1	4	2	4	4	5	15	19	34
2	12	6	6	5	5	4	4	3	4	4	4	26	19	45
2	12	5	2	2	5	5	4	4	3	3	3	19	17	36
2	12	5	3	3	5	2	4	4	4	4	5	18	21	39
2	12	5	3	3	4	4	4	4	5	4	4	19	21	40
2	12	5	3	4	4	4	4	4	5	4	5	20	22	42
2	12	5	4	3	4	4	4	4	3	5	4	20	20	40
2	12	5	4	4	5	4	4	4	4	4	5	22	21	43
2	12	5	4	4	4	3	4	4	5	4	4	20	21	41
2	12	5	4	4	3	5	4	5	4	5	3	21	21	42
2	12	5	4	4	5	5	4	5	6	5	6	23	26	49
2	12	5	5	5	6	4	4	5	5	5	5	25	24	49
2	12	5	6	3	1	1	4	6	6	6	4	16	26	42
2	12	4	2	1	2	5	4	3	4	5	6	14	22	36
2	12	4	3	5	6	4	4	2	2	5	3	22	16	38
2	12	4	4	4	4	4	4	4	4	4	4	20	20	40
2	12	4	5	5	5	5	4	5	4	4	1	24	18	42
2	12	4	5	5	2	2	4	5	5	5	5	18	24	42
2	12	3	3	1	6	4	4	5	4	5	5	17	23	40
2	12	3	4	3	1	5	4	4	4	3	3	16	18	34
2	12	3	4	4	3	2	4	4	5	4	5	16	22	38
2	12	3	4	2	2	3	4	5	6	6	5	14	26	40
2	12	3	5	2	5	3	4	6	2	4	7	18	23	41
2	12	3	6	3	4	5	4	5	4	4	3	21	20	41
2	12	3	6	4	4	4	4	6	5	6	3	21	24	45
2	12	2	2	3	1	1	4	6	5	4	5	9	24	33
2	12	2	3	2	2	1	4	4	3	4	6	10	21	31
2	12	2	7	4	1	1	4	5	7	7	7	15	30	45
1	13	7	2	5	5	4	4	5	1	5	5	23	20	43
1	13	7	3	6	6	7	4	4	5	5	4	29	22	51
1	13	7	4	3	4	4	4	4	6	6	6	22	26	48
1	13	7	5	2	2	2	4	2	5	5	5	18	21	39
1	13	7	5	6	4	4	4	5	5	5	5	26	24	50
1	13	7	5	5	7	7	4	6	6	4	4	31	24	55
1	13	7	5	7	6	6	4	6	6	6	6	31	28	59
1	13	7	7	5	7	6	4	4	3	6	2	32	19	51
1	13	6	3	4	3	4	4	3	5	4	4	20	20	40
1	13	6	3	4	4	4	4	6	5	4	4	21	23	44
1	13	6	4	1	4	4	4	4	5	4	4	19	21	40
1	13	6	4	5	6	6	4	5	7	7	7	27	30	57
1	13	6	5	6	6	6	4	4	5	4	4	29	21	50
1	13	5	1	4	4	4	4	4	4	3	4	18	19	37
1	13	5	1	1	1	1	4	6	5	4	2	9	21	30
1	13	5	3	3	3	3	4	3	4	4	4	17	19	36
1	13	5	3	3	2	3	4	4	3	4	4	16	19	35
1	13	5	3	3	4	5	4	4	5	5	4	20	22	42
1	13	5	4	2	3	3	4	3	2	3	3	17	15	32
1	13	5	4	4	4	4	4	4	3	4	3	21	18	39
1	13	5	4	4	4	4	4	4	5	5	6	21	24	45
1	13	5	4	3	2	2	4	5	5	5	6	16	25	41
1	13	5	5	3	3	3	4	3	3	4	3	19	17	36
1	13	5	5	4	4	1	4	5	4	4	4	19	21	40
1	13	5	5	4	4	4	4	5	5	4	2	22	20	42
1	13	5	5	3	2	3	4	6	6	6	5	18	27	45
1	13	5	6	3	2	1	4	3	5	5	5	17	22	39
1	13	4	1	2	2	1	4	1	1	1	1	10	8	18
1	13	4	1	4	4	4	4	4	4	4	4	17	20	37
1	13	4	1	1	1	1	4	5	5	5	1	8	20	28
1	13	4	3	2	2	1	4	4	4	3	3	12	18	30
1	13	4	3	3	4	4	4	5	4	5	4	18	22	40
1	13	4	4	4	2	4	4	4	4	4	4	18	20	38
1	13	4	4	4	4	4	4	4	4	4	4	20	20	40
1	13	4	4	4	4	4	4	4	4	4	4	20	20	40
1	13	4	4	4	4	4	4	4	4	4	4	20	20	40
1	13	4	4	1	2	6	4	5	1	1	2	17	13	30
1	13	4	4	3	5	4	4	5	3	3	5	20	20	40
1	13	4	4	3	4	5	4	5	5	4	4	20	22	42
1	13	4	4	3	6	7	4	5	5	5	3	24	22	46
1	13	4	4	5	4	7	4	5	5	5	5	24	24	48
1	13	4	5	5	4	5	4	5	3	3	4	23	19	42
1	13	4	5	5	5	5	4	5	5	5	5	24	24	48
1	13	4	5	4	4	4	4	5	5	5	6	21	25	46
1	13	4	5	7	7	7	4	6	4	1	1	30	16	46
1	13	4	5	5	5	4	4	6	5	5	5	23	25	48
1	13	3	2	7	7	7	4	6	7	4	7	26	28	54
1	13	3	3	2	2	1	4	3	5	4	5	11	21	32
1	13	3	3	5	5	1	4	4	4	5	5	17	22	39
1	13	3	4	1	4	1	4	3	5	4	1	13	17	30
1	13	3	4	4	4	4	4	3	5	4	4	19	20	39
1	13	3	4	3	4	4	4	3	6	2	5	18	20	38
1	13	3	4	4	4	4	4	4	4	4	4	19	20	39
1	13	3	4	5	1	2	4	6	6	7	6	15	29	44
1	13	3	5	4	4	4	4	3	5	5	4	20	21	41
1	13	3	6	3	5	7	4	3	5	3	4	24	19	43
1	13	3	6	4	3	4	4	4	5	6	6	20	25	45
1	13	3	6	2	2	3	4	7	6	5	1	16	23	39
1	13	2	4	2	3	1	4	3	4	3	2	12	16	28
1	13	1	1	1	1	1	4	5	6	5	6	5	26	31
2	13	7	1	4	4	4	4	1	1	1	1	20	8	28
2	13	7	2	1	1	1	4	4	2	1	1	12	12	24
2	13	7	3	4	5	2	4	5	3	4	5	21	21	42
2	13	7	4	4	5	6	4	4	4	5	4	26	21	47
2	13	7	4	7	5	4	4	4	7	6	6	27	27	54
2	13	7	5	1	4	6	4	2	2	2	1	23	11	34
2	13	7	5	5	4	4	4	4	5	5	6	25	24	49
2	13	7	5	5	7	6	4	4	6	5	7	30	26	56
2	13	7	5	4	5	4	4	5	3	3	5	25	20	45
2	13	7	5	6	6	6	4	5	6	5	5	30	25	55
2	13	7	5	3	3	7	4	6	3	4	4	25	21	46
2	13	7	6	6	4	4	4	3	3	4	4	27	18	45
2	13	7	6	6	7	7	4	4	5	5	5	33	23	56
2	13	7	7	6	7	7	4	5	5	4	5	34	23	57
2	13	6	3	7	5	4	4	4	5	4	7	25	24	49
2	13	6	4	5	5	4	4	6	4	6	4	24	24	48
2	13	6	4	5	4	4	4	6	5	5	5	23	25	48
2	13	6	6	5	5	6	4	3	4	6	5	28	22	50
2	13	6	6	4	4	3	4	5	6	5	4	23	24	47
2	13	6	7	6	2	5	4	5	6	4	5	26	24	50
2	13	6	7	7	5	2	4	7	4	5	6	27	26	53
2	13	5	2	3	2	3	4	5	5	4	5	15	23	38
2	13	5	3	3	4	4	4	5	5	4	3	19	21	40
2	13	5	4	1	2	2	4	2	5	5	4	14	20	34
2	13	5	4	4	3	5	4	3	4	2	3	21	16	37
2	13	5	4	3	3	3	4	4	4	4	3	18	19	37
2	13	5	4	1	5	6	4	4	5	3	2	21	18	39
2	13	5	4	3	2	4	4	5	5	4	4	18	22	40
2	13	5	4	4	4	3	4	5	5	5	4	20	23	43
2	13	5	4	4	2	4	4	5	6	5	2	19	22	41
2	13	5	4	7	4	2	4	6	6	4	7	22	27	49
2	13	5	5	7	6	7	4	6	6	5	4	30	25	55
2	13	5	6	7	2	4	4	2	4	2	3	24	15	39
2	13	5	6	3	2	2	4	4	4	3	3	18	18	36
2	13	4	2	5	1	2	4	3	4	5	5	14	21	35
2	13	4	3	1	1	4	4	3	4	4	4	13	19	32
2	13	4	4	4	3	2	4	4	4	4	4	17	20	37
2	13	4	4	4	4	4	4	4	4	4	4	20	20	40
2	13	4	4	5	3	3	4	4	4	4	4	19	20	39
2	13	4	4	5	4	4	4	4	4	4	5	21	21	42
2	13	4	4	6	4	4	4	4	4	4	5	22	21	43
2	13	4	4	5	4	4	4	4	5	4	5	21	22	43
2	13	4	4	4	4	4	4	4	5	6	7	20	26	46
2	13	4	4	4	7	7	4	5	5	4	3	26	21	47
2	13	4	4	4	3	3	4	5	5	5	4	18	23	41
2	13	4	5	4	4	4	4	4	4	4	4	21	20	41
2	13	4	5	5	5	5	4	5	5	5	5	24	24	48
2	13	4	5	3	4	4	4	5	6	6	4	20	25	45
2	13	4	6	3	1	1	4	7	7	5	7	15	30	45
2	13	4	6	4	5	6	4	7	7	7	6	25	31	56
2	13	3	2	3	1	2	4	2	3	3	3	11	15	26
2	13	3	2	3	3	3	4	3	5	4	4	14	20	34
2	13	3	3	2	2	1	4	4	3	3	5	11	19	30
2	13	3	3	3	2	1	4	4	4	4	4	12	20	32
2	13	3	3	4	4	4	4	4	4	4	4	18	20	38
2	13	3	3	4	4	5	4	5	4	4	4	19	21	40
2	13	3	4	4	4	3	4	4	4	4	4	18	20	38
2	13	3	4	5	5	4	4	5	5	4	5	21	23	44
2	13	3	6	6	7	7	4	3	4	4	5	29	20	49
2	13	2	4	4	3	5	4	4	5	3	4	18	20	38
2	13	2	5	3	1	1	4	7	7	5	7	12	30	42
2	13	2	6	3	4	4	4	1	5	5	4	19	19	38
2	13	1	1	2	1	1	4	4	2	4	4	6	18	24
2	13	1	1	4	1	1	4	4	6	4	5	8	23	31
2	13	1	6	1	1	1	4	1	7	1	1	10	14	24
1	14	7	1	6	5	3	4	1	4	4	4	22	17	39
1	14	7	1	1	1	6	4	3	1	5	1	16	14	30
1	14	7	1	2	2	3	4	3	4	5	5	15	21	36
1	14	7	1	4	7	3	4	5	5	5	5	22	24	46
1	14	7	2	2	4	1	4	4	3	2	4	16	17	33
1	14	7	3	4	4	4	4	5	5	5	5	22	24	46
1	14	7	4	4	4	4	4	4	4	4	4	23	20	43
1	14	7	4	4	4	4	4	4	4	4	4	23	20	43
1	14	6	1	2	2	1	4	1	1	1	1	12	8	20
1	14	6	6	4	5	4	4	4	5	5	5	25	23	48
1	14	5	1	3	4	4	4	6	5	3	2	17	20	37
1	14	5	3	5	4	2	4	3	4	3	5	19	19	38
1	14	5	3	3	3	3	4	4	3	3	3	17	17	34
1	14	5	3	4	5	4	4	4	5	4	3	21	20	41
1	14	5	3	5	6	5	4	5	7	6	4	24	26	50
1	14	5	4	4	4	3	4	3	4	5	4	20	20	40
1	14	5	5	4	4	5	4	3	4	6	4	23	21	44
1	14	5	5	6	4	2	4	4	4	4	5	22	21	43
1	14	5	5	3	3	2	4	4	5	5	5	18	23	41
1	14	5	5	3	4	5	4	5	4	5	3	22	21	43
1	14	5	6	5	5	4	4	4	2	4	6	25	20	45
1	14	5	7	4	7	6	4	5	5	5	5	29	24	53
1	14	5	7	6	4	3	4	6	5	4	4	25	23	48
1	14	5	7	7	6	7	4	7	7	7	7	32	32	64
1	14	4	1	1	1	1	4	1	1	1	1	8	8	16
1	14	4	3	4	4	4	4	5	2	6	1	19	18	37
1	14	4	3	5	3	3	4	5	5	5	5	18	24	42
1	14	4	4	2	3	4	4	2	5	5	5	17	21	38
1	14	4	4	3	4	2	4	4	2	3	3	17	16	33
1	14	4	4	1	5	3	4	4	4	4	4	17	20	37
1	14	4	4	4	4	4	4	4	4	4	4	20	20	40
1	14	4	4	4	4	4	4	4	4	4	4	20	20	40
1	14	4	4	4	4	4	4	4	4	4	4	20	20	40
1	14	4	4	4	7	2	4	4	4	4	4	21	20	41
1	14	4	4	5	4	5	4	4	4	4	4	22	20	42
1	14	4	4	4	2	2	4	4	5	5	5	16	23	39
1	14	4	4	5	1	1	4	5	5	5	5	15	24	39
1	14	4	5	4	4	5	4	4	4	4	4	22	20	42
1	14	4	5	5	5	3	4	5	5	5	5	22	24	46
1	14	4	7	4	4	4	4	4	7	4	4	23	23	46
1	14	3	3	4	4	4	4	4	4	5	4	18	21	39
1	14	3	3	2	1	1	4	5	5	6	5	10	25	35
1	14	3	4	4	3	4	4	4	4	4	4	18	20	38
1	14	3	4	4	4	3	4	5	5	5	4	18	23	41
1	14	3	4	4	6	7	4	5	6	6	4	24	25	49
1	14	3	5	5	4	4	4	5	5	5	5	21	24	45
1	14	3	5	5	5	5	4	5	5	5	5	23	24	47
1	14	2	2	2	6	1	4	2	2	2	2	13	12	25
1	14	2	3	3	3	1	4	2	3	3	4	12	16	28
1	14	2	4	1	1	1	4	5	5	5	5	9	24	33
1	14	2	4	4	4	4	4	7	7	7	7	18	32	50
2	14	7	1	4	4	5	4	4	2	3	4	21	17	38
2	14	7	1	1	4	4	4	5	3	2	2	17	16	33
2	14	7	2	7	7	7	4	5	5	1	3	30	18	48
2	14	7	3	1	1	5	4	6	5	6	2	17	23	40
2	14	7	7	4	1	4	4	7	7	6	4	23	28	51
2	14	6	1	1	1	1	4	2	2	5	5	10	18	28
2	14	6	2	7	5	5	4	2	5	5	5	25	21	46
2	14	6	4	4	3	4	4	4	5	4	5	21	22	43
2	14	5	2	1	2	2	4	2	1	1	1	12	9	21
2	14	5	2	4	4	6	4	2	5	6	6	21	23	44
2	14	5	3	4	5	4	4	4	4	3	3	21	18	39
2	14	5	3	2	1	1	4	6	7	6	5	12	28	40
2	14	5	4	4	5	5	4	5	3	4	3	23	19	42
2	14	5	4	3	2	1	4	5	5	5	4	15	23	38
2	14	5	4	5	3	2	4	5	5	5	5	19	24	43
2	14	5	5	5	5	5	4	3	3	3	5	25	18	43
2	14	5	5	4	4	4	4	4	5	5	4	22	22	44
2	14	5	5	4	4	4	4	5	5	4	4	22	22	44
2	14	4	4	5	5	5	4	3	5	5	5	23	22	45
2	14	4	4	4	4	4	4	4	4	4	4	20	20	40
2	14	4	4	4	4	4	4	4	4	4	4	20	20	40
2	14	4	4	6	6	6	4	4	5	5	6	26	24	50
2	14	4	4	4	4	4	4	5	2	2	2	20	15	35
2	14	4	4	4	7	4	4	5	4	4	4	23	21	44
2	14	4	4	4	3	3	4	5	5	3	3	18	20	38
2	14	4	4	2	2	2	4	5	5	3	5	14	22	36
2	14	4	4	6	6	4	4	5	5	4	4	24	22	46
2	14	4	5	5	4	4	4	3	5	5	4	22	21	43
2	14	4	5	3	2	2	4	5	4	4	5	16	22	38
2	14	4	5	5	5	5	4	5	5	4	4	24	22	46
2	14	4	5	5	4	4	4	5	5	5	5	22	24	46
2	14	3	3	4	4	4	4	3	3	3	4	18	17	35
2	14	3	3	5	1	1	4	5	5	6	6	13	26	39
2	14	3	4	3	2	4	4	4	3	3	4	16	18	34
2	14	3	5	4	5	4	4	4	5	6	6	21	25	46
2	14	3	6	4	5	3	4	4	3	5	2	21	18	39
2	14	2	4	2	2	2	4	2	3	2	2	12	13	25
2	14	1	1	1	1	1	4	1	7	1	7	5	20	25
2	14	1	3	1	1	3	4	3	3	4	2	9	16	25
2	14	1	5	2	2	1	4	1	1	1	1	11	8	19
#NULL!	15	4	3	7	7	4	4	5	7	7	7	25	30	55
1	15	7	1	1	1	1	4	3	1	1	1	11	10	21
1	15	7	2	6	5	7	4	4	1	3	6	27	18	45
1	15	7	4	5	4	5	4	4	5	5	3	25	21	46
1	15	7	5	4	4	4	4	4	4	4	5	24	21	45
1	15	7	5	5	5	5	4	5	3	4	4	27	20	47
1	15	7	6	7	7	5	4	3	5	6	6	32	24	56
1	15	6	3	2	6	5	4	5	4	6	6	22	25	47
1	15	6	5	7	4	5	4	4	3	4	7	27	22	49
1	15	6	6	4	6	7	4	7	5	5	5	29	26	55
1	15	5	4	5	5	4	4	4	4	4	3	23	19	42
1	15	5	4	4	4	4	4	4	4	4	4	21	20	41
1	15	5	4	3	4	5	4	5	3	4	5	21	21	42
1	15	5	4	1	4	4	4	5	4	4	1	18	18	36
1	15	5	4	1	2	4	4	5	5	5	4	16	23	39
1	15	5	4	4	4	4	4	5	5	5	5	21	24	45
1	15	5	4	6	5	4	4	5	5	5	5	24	24	48
1	15	5	5	4	5	4	4	4	6	7	4	23	25	48
1	15	5	7	6	4	3	4	6	5	5	4	25	24	49
1	15	4	3	4	4	5	4	4	5	4	5	20	22	42
1	15	4	3	4	4	4	4	4	5	5	5	19	23	42
1	15	4	4	5	5	4	4	3	4	5	4	22	20	42
1	15	4	4	3	3	3	4	4	4	3	3	17	18	35
1	15	4	4	4	4	4	4	4	4	4	4	20	20	40
1	15	4	4	4	3	2	4	5	5	6	5	17	25	42
1	15	3	3	4	5	3	4	1	3	4	4	18	16	34
1	15	3	3	4	3	2	4	4	3	2	3	15	16	31
1	15	3	4	3	3	3	4	4	5	4	4	16	21	37
1	15	3	4	1	1	1	4	4	5	5	4	10	22	32
1	15	3	4	1	4	4	4	6	7	5	3	16	25	41
1	15	3	5	4	4	4	4	4	5	5	5	20	23	43
1	15	3	7	2	7	2	4	3	5	3	5	21	20	41
1	15	2	3	7	4	4	4	3	3	4	2	20	16	36
1	15	1	4	4	4	4	4	4	4	4	4	17	20	37
1	15	1	4	3	4	4	4	4	4	4	7	16	23	39
2	15	7	1	1	1	2	4	1	5	6	7	12	23	35
2	15	7	6	5	6	5	4	6	6	4	5	29	25	54
2	15	6	5	6	6	6	4	3	6	6	6	29	25	54
2	15	6	6	3	3	3	4	3	6	6	6	21	25	46
2	15	5	1	5	4	2	4	5	4	4	3	17	20	37
2	15	5	1	5	1	1	4	5	4	4	4	13	21	34
2	15	5	2	6	4	4	4	2	3	4	5	21	18	39
2	15	5	3	4	3	3	4	3	4	3	4	18	18	36
2	15	5	3	2	2	2	4	3	4	4	4	14	19	33
2	15	5	3	4	4	4	4	4	4	5	4	20	21	41
2	15	5	4	4	4	4	4	4	4	4	4	21	20	41
2	15	5	4	5	6	6	4	5	5	4	3	26	21	47
2	15	5	5	6	6	7	4	5	2	1	5	29	17	46
2	15	4	3	4	4	2	4	3	5	4	5	17	21	38
2	15	4	4	4	3	3	4	4	4	4	4	18	20	38
2	15	4	4	4	4	4	4	4	4	4	4	20	20	40
2	15	4	4	4	4	4	4	4	4	4	4	20	20	40
2	15	4	4	6	4	4	4	4	4	4	4	22	20	42
2	15	4	4	4	4	4	4	4	4	4	5	20	21	41
2	15	4	4	5	4	4	4	4	4	4	5	21	21	42
2	15	4	4	5	5	5	4	4	4	5	5	23	22	45
2	15	4	6	3	1	3	4	4	5	4	5	17	22	39
2	15	3	2	3	2	1	4	3	4	3	3	11	17	28
2	15	3	3	4	3	4	4	2	3	3	4	17	16	33
2	15	3	3	5	1	1	4	3	3	2	2	13	14	27
2	15	3	3	3	3	3	4	3	3	3	3	15	16	31
2	15	3	3	7	4	4	4	5	6	5	3	21	23	44
2	15	3	3	4	3	2	4	6	6	6	6	15	28	43
2	15	3	5	5	5	5	4	3	5	5	5	23	22	45
2	15	2	4	5	4	4	4	3	4	4	5	19	20	39
2	15	2	4	4	4	4	4	4	4	4	4	18	20	38
1	16	5	4	3	3	3	4	1	2	3	3	18	13	31
1	16	5	4	2	3	2	4	5	4	3	4	16	20	36
1	16	5	5	6	5	6	4	5	5	6	6	27	26	53
1	16	4	3	3	4	4	4	4	5	5	6	18	24	42
1	16	4	4	6	4	4	4	4	6	4	6	22	24	46
1	16	4	4	3	2	1	4	5	5	5	4	14	23	37
1	16	4	4	4	5	4	4	5	5	5	5	21	24	45
1	16	3	3	2	2	2	4	4	3	2	2	12	15	27
1	16	3	3	4	3	6	4	5	6	3	5	19	23	42
1	16	3	4	5	5	5	4	4	4	5	6	22	23	45
1	16	2	7	5	6	5	4	6	5	7	5	25	27	52
2	16	6	6	2	7	5	4	3	2	3	5	26	17	43
2	16	4	4	4	4	4	4	4	4	4	5	20	21	41
2	16	4	6	4	4	4	4	7	7	7	7	22	32	54
2	16	3	6	4	4	4	4	5	3	3	3	21	18	39
2	16	2	4	4	4	4	4	6	7	5	5	18	27	45
2	16	1	1	1	1	1	4	3	6	6	6	5	25	30
1	17	6	6	5	5	4	4	7	6	5	6	26	28	54
1	17	3	3	5	4	4	4	3	3	5	5	19	20	39
2	17	3	3	2	2	2	4	3	2	2	2	12	13	25
2	17	2	4	2	1	1	4	2	5	2	5	10	18	28
2	#NULL!	5	4	5	5	5	5	5	5	5	5	24	25	49
2	#NULL!	4	4	4	4	4	5	5	7	5	7	20	29	49
2	#NULL!	3	4	4	3	2	5	4	5	5	5	16	24	40
1	10	7	2	3	6	2	5	5	4	4	5	20	23	43
2	10	7	5	3	3	5	5	5	6	5	6	23	27	50
2	10	7	6	5	7	7	5	4	5	6	4	32	24	56
2	10	7	7	3	5	5	5	7	6	3	3	27	24	51
2	10	6	2	3	4	3	5	4	5	4	2	18	20	38
2	10	5	4	5	3	3	5	5	5	4	3	20	22	42
2	10	4	4	5	6	7	5	5	5	1	1	26	17	43
1	11	6	3	5	3	2	5	2	3	5	6	19	21	40
1	11	4	5	5	4	4	5	5	4	4	5	22	23	45
1	11	4	5	4	1	4	5	5	5	5	4	18	24	42
2	11	7	4	6	4	6	5	1	1	2	2	27	11	38
2	11	7	4	4	2	5	5	3	3	3	3	22	17	39
2	11	7	4	7	7	7	5	7	6	3	1	32	22	54
2	11	7	5	4	2	2	5	3	2	1	3	20	14	34
2	11	7	6	4	6	7	5	4	4	5	3	30	21	51
2	11	7	6	3	6	6	5	4	5	5	3	28	22	50
2	11	7	6	4	3	7	5	5	4	3	4	27	21	48
2	11	7	6	6	6	4	5	6	6	6	6	29	29	58
2	11	5	4	2	5	3	5	5	4	5	3	19	22	41
2	11	5	6	3	6	4	5	4	3	6	4	24	22	46
2	11	4	3	3	4	4	5	4	4	4	4	18	21	39
2	11	4	6	3	7	5	5	5	4	6	5	25	25	50
2	11	1	6	1	1	1	5	7	7	1	3	10	23	33
1	12	7	4	4	5	6	5	4	4	3	4	26	20	46
1	12	7	4	4	4	4	5	4	4	4	4	23	21	44
1	12	7	4	1	5	7	5	5	2	3	1	24	16	40
1	12	7	4	3	6	7	5	5	4	4	4	27	22	49
1	12	7	4	7	6	4	5	6	1	6	6	28	24	52
1	12	7	4	6	7	7	5	7	7	7	5	31	31	62
1	12	7	5	4	4	4	5	3	5	5	5	24	23	47
1	12	7	5	5	5	5	5	5	5	5	5	27	25	52
1	12	7	5	6	5	5	5	5	5	5	5	28	25	53
1	12	7	5	3	5	5	5	6	6	5	4	25	26	51
1	12	7	5	1	7	5	5	7	7	7	7	25	33	58
1	12	7	6	7	4	5	5	7	7	5	6	29	30	59
1	12	7	6	6	6	6	5	7	7	7	6	31	32	63
1	12	6	5	3	5	3	5	5	5	5	4	22	24	46
1	12	6	7	4	4	4	5	4	6	5	4	25	24	49
1	12	5	2	3	2	3	5	4	2	4	2	15	17	32
1	12	5	3	3	2	5	5	5	5	5	3	18	23	41
1	12	5	4	3	3	4	5	3	3	5	5	19	21	40
1	12	5	4	4	3	1	5	4	6	4	4	17	23	40
1	12	5	4	2	4	4	5	5	6	6	5	19	27	46
1	12	5	7	7	7	7	5	4	4	4	6	33	23	56
1	12	4	3	5	2	5	5	5	5	4	5	19	24	43
1	12	4	3	4	4	4	5	5	5	5	5	19	25	44
1	12	4	3	3	5	7	5	6	1	3	5	22	20	42
1	12	4	4	3	3	3	5	5	5	4	5	17	24	41
1	12	4	5	6	6	5	5	5	5	6	5	26	26	52
1	12	3	4	1	5	1	5	4	1	5	5	14	20	34
1	12	3	4	3	1	1	5	5	5	5	5	12	25	37
1	12	3	6	6	1	1	5	7	7	4	4	17	27	44
1	12	2	4	7	7	3	5	4	3	3	5	23	20	43
1	12	1	2	2	2	1	5	4	6	6	5	8	26	34
1	12	1	4	4	6	4	5	6	6	6	5	19	28	47
2	12	7	1	7	7	7	5	1	1	1	7	29	15	44
2	12	7	1	1	1	3	5	5	4	3	2	13	19	32
2	12	7	3	4	3	2	5	2	5	5	4	19	21	40
2	12	7	3	6	6	4	5	5	5	6	2	26	23	49
2	12	7	3	3	7	5	5	6	7	6	6	25	30	55
2	12	7	4	4	1	1	5	3	3	4	5	17	20	37
2	12	7	4	5	4	4	5	4	3	4	4	24	20	44
2	12	7	4	7	6	6	5	4	5	6	7	30	27	57
2	12	7	4	6	3	3	5	5	3	4	5	23	22	45
2	12	7	4	4	4	4	5	5	6	6	4	23	26	49
2	12	7	5	4	4	4	5	4	1	2	1	24	13	37
2	12	7	5	5	4	4	5	5	5	5	5	25	25	50
2	12	7	6	2	3	6	5	3	6	6	1	24	21	45
2	12	7	6	5	4	4	5	6	5	5	4	26	25	51
2	12	7	7	6	4	5	5	7	4	6	6	29	28	57
2	12	6	2	5	4	5	5	3	4	4	5	22	21	43
2	12	6	2	2	2	2	5	5	5	5	5	14	25	39
2	12	6	3	6	5	7	5	4	1	2	4	27	16	43
2	12	6	4	3	4	4	5	5	5	5	4	21	24	45
2	12	6	4	5	5	6	5	6	7	6	4	26	28	54
2	12	6	5	6	6	7	5	4	6	6	5	30	26	56
2	12	6	6	2	7	7	5	3	3	2	3	28	16	44
2	12	6	6	6	7	6	5	5	3	5	3	31	21	52
2	12	6	7	2	1	2	5	5	5	4	3	18	22	40
2	12	5	1	1	1	1	5	3	5	5	5	9	23	32
2	12	5	2	3	3	3	5	6	5	5	5	16	26	42
2	12	5	3	3	3	4	5	5	4	4	4	18	22	40
2	12	5	4	6	3	2	5	4	5	5	3	20	22	42
2	12	5	4	4	5	4	5	5	4	4	5	22	23	45
2	12	5	4	3	3	3	5	5	5	4	4	18	23	41
2	12	5	4	3	3	4	5	5	6	5	2	19	23	42
2	12	5	4	4	3	3	5	5	6	5	4	19	25	44
2	12	5	5	3	3	2	5	5	5	6	5	18	26	44
2	12	4	3	1	1	7	5	3	3	4	4	16	19	35
2	12	4	3	3	3	3	5	4	4	3	3	16	19	35
2	12	4	4	3	1	7	5	3	5	3	3	19	19	38
2	12	4	4	4	4	4	5	4	4	4	4	20	21	41
2	12	4	4	4	3	2	5	6	6	6	6	17	29	46
2	12	4	6	7	5	5	5	6	6	5	4	27	26	53
2	12	3	3	3	3	4	5	4	4	4	3	16	20	36
2	12	3	3	5	7	5	5	6	7	6	6	23	30	53
2	12	3	5	5	5	5	5	5	5	4	5	23	24	47
2	12	3	5	2	1	1	5	5	5	5	5	12	25	37
2	12	3	5	5	1	1	5	5	5	7	6	15	28	43
2	12	2	1	1	1	4	5	4	3	6	4	9	22	31
2	12	2	4	5	4	2	5	5	5	5	4	17	24	41
2	12	2	4	4	4	3	5	5	5	5	5	17	25	42
2	12	2	7	7	1	1	5	4	7	3	4	18	23	41
#NULL!	13	7	2	5	4	4	5	3	5	5	5	22	23	45
#NULL!	13	5	5	5	5	6	5	5	5	5	5	26	25	51
1	13	7	1	5	5	5	5	5	5	5	5	23	25	48
1	13	7	1	6	4	7	5	7	1	7	7	25	27	52
1	13	7	3	5	6	7	5	1	5	3	2	28	16	44
1	13	7	3	3	6	7	5	2	4	5	5	26	21	47
1	13	7	3	2	6	5	5	5	4	5	2	23	21	44
1	13	7	3	4	4	4	5	5	5	5	4	22	24	46
1	13	7	5	4	1	1	5	5	4	5	5	18	24	42
1	13	7	5	5	5	5	5	5	5	5	5	27	25	52
1	13	7	6	5	6	7	5	3	5	1	4	31	18	49
1	13	7	7	7	7	7	5	3	6	7	4	35	25	60
1	13	7	7	7	7	7	5	7	7	7	7	35	33	68
1	13	6	3	3	3	6	5	5	3	5	3	21	21	42
1	13	6	3	3	5	4	5	5	5	2	4	21	21	42
1	13	6	3	2	4	5	5	6	6	5	5	20	27	47
1	13	6	4	4	5	5	5	4	4	5	4	24	22	46
1	13	6	4	4	4	4	5	4	5	5	6	22	25	47
1	13	6	4	6	4	4	5	6	6	6	5	24	28	52
1	13	6	5	6	4	4	5	3	2	5	5	25	20	45
1	13	6	5	1	1	2	5	5	6	4	5	15	25	40
1	13	6	5	6	6	6	5	5	6	6	5	29	27	56
1	13	6	5	6	6	6	5	6	3	5	6	29	25	54
1	13	6	6	7	7	6	5	7	7	7	7	32	33	65
1	13	6	7	4	1	7	5	6	6	4	3	25	24	49
1	13	5	3	3	2	2	5	3	5	3	3	15	19	34
1	13	5	3	5	6	7	5	6	6	7	7	26	31	57
1	13	5	4	1	6	4	5	4	3	2	2	20	16	36
1	13	5	4	5	5	5	5	5	4	4	5	24	23	47
1	13	5	4	4	4	4	5	5	5	5	5	21	25	46
1	13	5	4	5	4	5	5	5	5	6	4	23	25	48
1	13	5	5	3	3	7	5	4	3	3	3	23	18	41
1	13	5	5	5	5	5	5	5	5	5	5	25	25	50
1	13	5	5	6	2	2	5	5	5	5	5	20	25	45
1	13	5	5	6	1	2	5	5	7	6	4	19	27	46
1	13	5	5	5	4	5	5	6	5	5	5	24	26	50
1	13	5	7	6	5	5	5	6	2	2	3	28	18	46
1	13	4	3	5	3	3	5	3	3	5	3	18	19	37
1	13	4	3	3	5	3	5	3	6	5	6	18	25	43
1	13	4	3	5	4	5	5	5	5	6	5	21	26	47
1	13	4	4	4	4	4	5	4	5	5	5	20	24	44
1	13	4	4	4	4	4	5	5	4	4	4	20	22	42
1	13	4	4	6	4	4	5	5	5	6	6	22	27	49
1	13	4	5	4	5	5	5	4	6	6	5	23	26	49
1	13	4	5	7	1	7	5	5	4	6	7	24	27	51
1	13	4	5	4	5	4	5	5	5	5	4	22	24	46
1	13	4	5	5	5	5	5	6	5	5	5	24	26	50
1	13	4	5	1	2	4	5	7	6	5	6	16	29	45
1	13	4	6	4	5	4	5	6	5	5	5	23	26	49
1	13	3	3	2	5	3	5	4	6	7	6	16	28	44
1	13	3	4	2	1	1	5	3	5	5	5	11	23	34
1	13	3	4	4	4	4	5	5	4	4	4	19	22	41
1	13	3	4	5	4	3	5	5	5	6	4	19	25	44
1	13	3	5	1	1	1	5	5	5	5	5	11	25	36
1	13	3	5	5	5	5	5	5	5	5	5	23	25	48
1	13	3	5	5	5	5	5	5	5	5	5	23	25	48
1	13	3	5	5	6	7	5	5	5	6	5	26	26	52
1	13	3	5	7	4	5	5	5	6	6	6	24	28	52
1	13	3	5	4	3	4	5	6	6	5	6	19	28	47
1	13	3	5	4	4	4	5	7	7	7	6	20	32	52
1	13	3	6	5	6	5	5	6	6	6	6	25	29	54
1	13	3	6	4	4	5	5	7	7	7	7	22	33	55
1	13	2	1	1	1	1	5	1	1	1	1	6	9	15
1	13	2	1	1	1	1	5	5	7	6	5	6	28	34
1	13	2	2	1	1	3	5	5	5	5	4	9	24	33
1	13	2	4	5	1	1	5	3	2	5	6	13	21	34
1	13	2	5	4	4	4	5	4	7	1	4	19	21	40
1	13	2	6	4	4	6	5	6	6	6	6	22	29	51
1	13	1	2	2	2	1	5	6	7	7	3	8	28	36
1	13	1	3	5	3	1	5	4	5	6	7	13	27	40
2	13	7	2	2	4	6	5	1	2	1	1	21	10	31
2	13	7	2	4	4	4	5	2	2	2	3	21	14	35
2	13	7	2	7	7	7	5	5	5	7	4	30	26	56
2	13	7	3	7	1	3	5	6	1	6	6	21	24	45
2	13	7	3	6	6	6	5	6	6	4	5	28	26	54
2	13	7	4	1	5	5	5	1	1	1	1	22	9	31
2	13	7	4	4	4	4	5	4	4	4	4	23	21	44
2	13	7	4	3	2	5	5	4	5	4	5	21	23	44
2	13	7	4	6	6	3	5	4	6	5	4	26	24	50
2	13	7	4	5	6	7	5	5	6	4	4	29	24	53
2	13	7	4	3	7	6	5	5	6	7	2	27	25	52
2	13	7	4	6	7	7	5	6	5	5	5	31	26	57
2	13	7	5	7	7	7	5	3	5	4	6	33	23	56
2	13	7	5	5	5	5	5	4	4	4	4	27	21	48
2	13	7	5	4	3	2	5	5	4	5	4	21	23	44
2	13	7	5	7	7	6	5	5	6	7	7	32	30	62
2	13	7	5	4	1	4	5	6	1	2	1	21	15	36
2	13	7	5	2	5	4	5	6	4	5	4	23	24	47
2	13	7	7	7	1	2	5	1	1	7	2	24	16	40
2	13	7	7	7	7	7	5	1	3	4	1	35	14	49
2	13	7	7	1	1	5	5	1	4	4	1	21	15	36
2	13	7	7	6	7	5	5	5	7	6	5	32	28	60
2	13	6	2	2	2	2	5	5	5	5	5	14	25	39
2	13	6	3	4	3	2	5	3	4	4	4	18	20	38
2	13	6	3	3	4	4	5	5	5	5	5	20	25	45
2	13	6	4	4	4	4	5	3	2	2	1	22	13	35
2	13	6	4	6	4	3	5	4	5	5	3	23	22	45
2	13	6	4	5	4	4	5	5	4	6	5	23	25	48
2	13	6	4	6	4	4	5	6	5	6	7	24	29	53
2	13	6	5	5	4	4	5	3	3	5	6	24	22	46
2	13	6	5	5	6	5	5	6	5	4	4	27	24	51
2	13	6	5	5	4	4	5	6	5	5	5	24	26	50
2	13	5	1	6	4	5	5	5	5	5	5	21	25	46
2	13	5	2	5	3	5	5	4	3	5	5	20	22	42
2	13	5	2	3	2	2	5	4	5	3	5	14	22	36
2	13	5	2	3	2	4	5	4	5	3	5	16	22	38
2	13	5	2	6	4	3	5	5	5	5	4	20	24	44
2	13	5	3	3	3	3	5	3	4	5	5	17	22	39
2	13	5	4	4	4	4	5	5	5	5	5	21	25	46
2	13	5	4	4	4	3	5	5	6	5	5	20	26	46
2	13	5	4	7	4	4	5	5	6	6	5	24	27	51
2	13	5	4	5	6	6	5	6	5	5	4	26	25	51
2	13	5	5	4	4	4	5	4	5	4	4	22	22	44
2	13	5	5	5	2	2	5	5	5	5	5	19	25	44
2	13	5	5	6	6	7	5	6	4	5	6	29	26	55
2	13	4	2	4	4	5	5	5	4	5	4	19	23	42
2	13	4	3	6	3	2	5	3	5	5	6	18	24	42
2	13	4	3	5	5	4	5	3	6	4	5	21	23	44
2	13	4	3	1	5	4	5	5	2	3	1	17	16	33
2	13	4	3	2	3	2	5	6	5	6	3	14	25	39
2	13	4	3	1	1	1	5	6	6	5	2	10	24	34
2	13	4	4	5	6	6	5	3	2	5	5	25	20	45
2	13	4	4	4	3	6	5	4	4	4	4	21	21	42
2	13	4	4	4	4	4	5	4	5	3	6	20	23	43
2	13	4	4	4	5	5	5	5	5	4	4	22	23	45
2	13	4	4	3	4	4	5	6	6	4	4	19	25	44
2	13	4	5	5	6	6	5	5	4	5	5	26	24	50
2	13	4	5	5	6	5	5	5	5	5	4	25	24	49
2	13	4	5	4	5	6	5	5	6	6	5	24	27	51
2	13	4	6	4	6	4	5	7	5	7	5	24	29	53
2	13	3	2	4	4	4	5	4	4	5	5	17	23	40
2	13	3	3	2	3	2	5	5	4	4	7	13	25	38
2	13	3	3	3	2	2	5	5	6	4	3	13	23	36
2	13	3	3	2	1	1	5	5	6	6	5	10	27	37
2	13	3	3	7	5	5	5	7	7	7	7	23	33	56
2	13	3	4	6	5	6	5	4	4	4	4	24	21	45
2	13	3	4	4	4	5	5	4	4	5	5	20	23	43
2	13	3	4	5	3	2	5	4	5	3	5	17	22	39
2	13	3	4	3	2	2	5	4	6	6	6	14	27	41
2	13	3	4	4	3	3	5	5	4	4	4	17	22	39
2	13	3	4	4	3	2	5	6	5	3	4	16	23	39
2	13	3	5	1	1	2	5	5	5	5	3	12	23	35
2	13	3	6	5	7	7	5	7	5	3	3	28	23	51
2	13	2	1	2	1	1	5	4	4	5	6	7	24	31
2	13	2	1	1	4	1	5	7	6	7	7	9	32	41
2	13	2	3	3	1	1	5	3	2	2	2	10	14	24
2	13	2	6	3	3	6	5	6	5	4	4	20	24	44
2	13	2	6	4	5	3	5	7	6	5	5	20	28	48
2	13	2	7	5	1	1	5	7	7	4	3	16	26	42
2	13	1	3	4	2	1	5	6	6	6	4	11	27	38
1	14	7	1	4	3	3	5	7	5	6	4	18	27	45
1	14	7	3	5	4	7	5	5	5	5	5	26	25	51
1	14	7	4	4	4	4	5	4	5	5	5	23	24	47
1	14	7	4	4	7	7	5	6	4	7	5	29	27	56
1	14	7	5	4	5	5	5	1	1	4	4	26	15	41
1	14	7	5	7	3	2	5	4	5	5	6	24	25	49
1	14	7	5	7	7	7	5	5	5	4	5	33	24	57
1	14	7	5	3	3	5	5	5	5	5	3	23	23	46
1	14	7	5	5	4	5	5	6	6	5	5	26	27	53
1	14	7	6	4	5	5	5	4	4	6	6	27	25	52
1	14	7	6	3	4	5	5	5	7	2	4	25	23	48
1	14	7	6	4	4	4	5	5	7	6	5	25	28	53
1	14	7	6	3	4	2	5	6	7	7	7	22	32	54
1	14	7	7	7	7	7	5	7	7	7	7	35	33	68
1	14	6	2	3	5	2	5	5	6	5	5	18	26	44
1	14	6	3	1	2	1	5	6	4	7	5	13	27	40
1	14	6	6	4	5	3	5	5	6	6	3	24	25	49
1	14	6	6	4	4	4	5	7	6	5	6	24	29	53
1	14	5	3	3	3	3	5	3	3	3	3	17	17	34
1	14	5	3	4	4	4	5	3	3	4	4	20	19	39
1	14	5	4	5	4	4	5	5	5	5	5	22	25	47
1	14	5	4	7	1	4	5	5	5	6	6	21	27	48
1	14	5	5	3	2	2	5	3	3	4	2	17	17	34
1	14	5	5	4	4	5	5	6	5	6	5	23	27	50
1	14	5	6	6	5	4	5	3	6	3	6	26	23	49
1	14	4	1	3	3	2	5	5	5	5	5	13	25	38
1	14	4	2	5	3	4	5	4	3	5	3	18	20	38
1	14	4	2	3	3	3	5	5	5	5	5	15	25	40
1	14	4	3	6	4	5	5	4	3	6	4	22	22	44
1	14	4	3	6	5	3	5	5	6	4	3	21	23	44
1	14	4	4	4	4	4	5	4	5	5	5	20	24	44
1	14	4	4	7	1	3	5	4	6	3	6	19	24	43
1	14	4	4	4	4	4	5	5	5	6	5	20	26	46
1	14	4	5	4	6	7	5	3	4	6	3	26	21	47
1	14	4	6	3	6	7	5	5	2	5	4	26	21	47
1	14	3	3	3	3	3	5	3	3	3	3	15	17	32
1	14	3	4	7	6	4	5	4	4	3	6	24	22	46
1	14	3	5	5	5	5	5	5	5	5	5	23	25	48
1	14	3	5	5	5	5	5	5	5	5	5	23	25	48
1	14	3	5	6	4	4	5	5	6	6	6	22	28	50
1	14	3	6	6	6	6	5	5	5	5	6	27	26	53
1	14	2	4	4	3	3	5	5	5	5	5	16	25	41
1	14	2	6	6	3	2	5	6	6	6	7	19	30	49
1	14	1	2	3	6	1	5	4	4	3	4	13	20	33
2	14	7	2	5	1	1	5	2	3	1	4	16	15	31
2	14	7	3	4	3	7	5	1	6	6	4	24	22	46
2	14	7	4	6	4	5	5	3	2	2	3	26	15	41
2	14	7	4	6	6	5	5	3	6	6	6	28	26	54
2	14	7	4	7	6	5	5	4	5	5	6	29	25	54
2	14	7	4	6	6	6	5	4	6	6	6	29	27	56
2	14	7	4	5	5	4	5	5	2	4	4	25	20	45
2	14	7	4	2	3	2	5	5	5	4	3	18	22	40
2	14	7	4	4	4	4	5	5	5	5	4	23	24	47
2	14	7	4	5	4	4	5	5	5	5	5	24	25	49
2	14	7	4	5	4	4	5	6	6	6	5	24	28	52
2	14	7	5	5	4	4	5	5	5	5	5	25	25	50
2	14	7	5	4	4	4	5	5	5	6	6	24	27	51
2	14	7	6	6	7	6	5	6	5	5	6	32	27	59
2	14	7	7	2	3	2	5	4	2	4	3	21	18	39
2	14	7	7	4	5	1	5	6	5	4	2	24	22	46
2	14	6	1	5	3	1	5	5	5	6	6	16	27	43
2	14	6	3	3	2	2	5	5	5	5	5	16	25	41
2	14	6	7	4	4	3	5	7	7	7	7	24	33	57
2	14	5	1	5	2	5	5	2	4	5	5	18	21	39
2	14	5	2	5	3	4	5	5	5	5	6	19	26	45
2	14	5	3	4	3	2	5	4	7	5	6	17	27	44
2	14	5	3	2	1	2	5	5	5	5	5	13	25	38
2	14	5	3	4	4	4	5	5	5	5	5	20	25	45
2	14	5	4	6	6	4	5	4	5	5	6	25	25	50
2	14	5	4	3	2	1	5	5	2	4	3	15	19	34
2	14	5	4	4	4	5	5	5	4	5	4	22	23	45
2	14	5	4	3	3	5	5	5	5	5	3	20	23	43
2	14	5	4	4	4	5	5	5	5	5	4	22	24	46
2	14	5	4	4	3	3	5	5	5	5	5	19	25	44
2	14	5	4	5	3	3	5	5	6	6	6	20	28	48
2	14	5	5	4	4	4	5	3	5	4	5	22	22	44
2	14	5	5	3	3	3	5	5	5	5	5	19	25	44
2	14	4	1	4	3	3	5	5	4	4	5	15	23	38
2	14	4	2	3	2	2	5	2	6	4	4	13	21	34
2	14	4	3	7	6	7	5	2	5	4	5	27	21	48
2	14	4	3	2	2	2	5	3	3	3	2	13	16	29
2	14	4	3	4	5	4	5	4	5	5	4	20	23	43
2	14	4	3	3	3	4	5	6	6	6	5	17	28	45
2	14	4	4	6	7	7	5	3	3	3	6	28	20	48
2	14	4	4	4	4	5	5	4	4	4	4	21	21	42
2	14	4	5	4	4	5	5	5	4	4	4	22	22	44
2	14	4	5	4	5	5	5	5	5	5	5	23	25	48
2	14	4	5	4	4	5	5	5	5	6	6	22	27	49
2	14	4	6	5	6	5	5	3	5	2	4	26	19	45
2	14	4	6	7	7	6	5	6	6	4	7	30	28	58
2	14	3	3	6	7	6	5	2	3	4	4	25	18	43
2	14	3	3	3	3	3	5	3	3	3	3	15	17	32
2	14	3	3	3	4	4	5	5	5	5	5	17	25	42
2	14	3	4	4	4	4	5	4	4	4	4	19	21	40
2	14	3	4	6	4	3	5	5	4	3	6	20	23	43
2	14	3	4	4	3	3	5	5	4	4	4	17	22	39
2	14	3	4	3	3	4	5	5	5	4	4	17	23	40
2	14	3	4	7	4	1	5	5	5	4	6	19	25	44
2	14	3	4	5	4	4	5	5	5	5	5	20	25	45
2	14	3	4	4	1	1	5	5	5	6	6	13	27	40
2	14	3	4	7	3	2	5	5	6	4	4	19	24	43
2	14	3	5	5	3	4	5	5	4	4	4	20	22	42
2	14	3	5	4	4	4	5	5	5	5	4	20	24	44
2	14	3	5	5	4	4	5	5	5	5	5	21	25	46
2	14	3	5	7	4	7	5	5	5	6	5	26	26	52
2	14	3	5	2	2	5	5	5	6	7	5	17	28	45
2	14	3	5	4	4	4	5	7	6	4	4	20	26	46
2	14	3	6	4	4	3	5	6	6	3	7	20	27	47
2	14	2	3	5	6	2	5	3	5	5	5	18	23	41
2	14	2	3	5	1	2	5	4	5	2	7	13	23	36
2	14	2	4	7	2	1	5	6	7	7	2	16	27	43
2	14	2	5	5	3	3	5	5	3	3	3	18	19	37
2	14	2	6	5	3	4	5	7	7	6	4	20	29	49
2	14	2	7	7	3	4	5	3	7	6	6	23	27	50
2	14	2	7	6	5	6	5	7	5	6	7	26	30	56
#NULL!	15	4	5	5	5	5	5	5	5	5	5	24	25	49
1	15	7	3	3	1	4	5	7	2	3	1	18	18	36
1	15	7	4	4	5	3	5	4	4	4	5	23	22	45
1	15	7	6	4	4	3	5	6	5	4	4	24	24	48
1	15	7	6	4	5	7	5	6	6	6	5	29	28	57
1	15	7	7	6	4	7	5	7	6	5	5	31	28	59
1	15	6	3	5	5	5	5	3	4	5	5	24	22	46
1	15	6	4	5	5	5	5	5	6	5	5	25	26	51
1	15	6	4	7	4	6	5	6	6	5	3	27	25	52
1	15	6	4	6	4	4	5	6	6	6	5	24	28	52
1	15	5	5	4	4	4	5	3	5	4	5	22	22	44
1	15	5	5	4	5	4	5	5	4	5	5	23	24	47
1	15	5	5	5	3	5	5	5	5	5	5	23	25	48
1	15	5	6	3	4	3	5	4	5	5	4	21	23	44
1	15	5	6	7	7	7	5	7	7	7	7	32	33	65
1	15	5	7	7	7	4	5	3	6	3	5	30	22	52
1	15	4	2	2	1	2	5	6	6	7	6	11	30	41
1	15	4	3	3	3	4	5	5	3	5	5	17	23	40
1	15	4	3	7	6	5	5	7	6	4	5	25	27	52
1	15	4	6	5	7	6	5	3	7	2	6	28	23	51
1	15	4	6	6	7	5	5	4	7	2	6	28	24	52
1	15	4	6	4	3	2	5	6	6	7	6	19	30	49
1	15	4	7	1	1	1	5	7	7	6	3	14	28	42
1	15	3	1	3	4	2	5	5	5	5	6	13	26	39
1	15	3	1	2	1	1	5	6	4	4	3	8	22	30
1	15	3	3	3	3	2	5	5	5	5	5	14	25	39
1	15	3	4	4	4	4	5	4	4	4	4	19	21	40
1	15	3	4	6	4	4	5	4	5	5	5	21	24	45
1	15	3	5	4	5	7	5	4	6	6	6	24	27	51
1	15	3	5	6	6	6	5	6	6	5	5	26	27	53
1	15	2	4	5	2	1	5	4	6	6	6	14	27	41
1	15	1	2	6	2	4	5	3	5	2	4	15	19	34
1	15	1	2	1	1	1	5	6	5	5	5	6	26	32
1	15	1	4	1	1	1	5	7	7	7	7	8	33	41
1	15	1	7	7	1	1	5	5	5	5	3	17	23	40
2	15	7	1	6	1	1	5	5	4	5	5	16	24	40
2	15	7	3	4	6	7	5	4	4	5	4	27	22	49
2	15	7	4	7	4	4	5	3	6	5	5	26	24	50
2	15	7	4	1	4	4	5	7	6	1	1	20	20	40
2	15	7	5	5	5	5	5	4	5	5	5	27	24	51
2	15	7	6	5	5	6	5	5	6	5	5	29	26	55
2	15	7	6	6	6	6	5	6	2	2	2	31	17	48
2	15	7	6	6	6	7	5	6	3	5	5	32	24	56
2	15	7	7	1	7	7	5	1	6	1	3	29	16	45
2	15	6	4	4	4	6	5	4	4	5	5	24	23	47
2	15	6	4	6	6	6	5	6	6	5	5	28	27	55
2	15	6	6	4	3	3	5	3	3	4	4	22	19	41
2	15	5	3	4	4	4	5	5	5	5	5	20	25	45
2	15	5	4	2	4	3	5	4	6	5	6	18	26	44
2	15	5	4	4	3	6	5	5	5	5	4	22	24	46
2	15	5	5	7	7	6	5	5	5	6	5	30	26	56
2	15	5	5	5	5	5	5	5	6	5	5	25	26	51
2	15	5	5	5	4	4	5	5	6	6	5	23	27	50
2	15	4	3	4	6	4	5	3	5	6	3	21	22	43
2	15	4	3	3	2	5	5	6	7	7	6	17	31	48
2	15	4	4	4	4	4	5	5	4	6	6	20	26	46
2	15	4	6	3	4	4	5	2	3	3	3	21	16	37
2	15	3	3	3	3	3	5	3	3	3	3	15	17	32
2	15	3	4	5	1	1	5	5	5	4	4	14	23	37
2	15	3	4	2	6	4	5	5	6	3	2	19	21	40
2	15	3	4	5	2	1	5	6	5	4	5	15	25	40
2	15	3	5	5	4	4	5	5	5	5	5	21	25	46
2	15	3	5	7	6	5	5	6	6	5	7	26	29	55
2	15	3	6	3	3	4	5	4	5	5	4	19	23	42
2	15	2	1	2	1	1	5	3	4	3	2	7	17	24
2	15	2	3	6	2	2	5	7	7	7	6	15	32	47
2	15	2	4	5	4	4	5	3	5	5	5	19	23	42
2	15	2	5	5	3	4	5	7	7	7	6	19	32	51
2	15	1	4	7	4	6	5	7	5	4	4	22	25	47
#NULL!	16	5	6	5	2	7	5	5	7	7	7	25	31	56
1	16	7	3	7	4	4	5	4	6	4	5	25	24	49
1	16	7	4	6	2	3	5	5	4	6	3	22	23	45
1	16	7	6	5	4	5	5	7	6	5	4	27	27	54
1	16	6	6	4	5	5	5	6	6	5	4	26	26	52
1	16	5	4	5	4	4	5	5	4	3	4	22	21	43
1	16	5	4	3	3	4	5	5	4	5	5	19	24	43
1	16	4	4	4	4	4	5	4	5	5	5	20	24	44
1	16	4	4	4	4	4	5	5	3	5	4	20	22	42
1	16	4	4	4	5	5	5	5	6	6	4	22	26	48
1	16	4	5	5	4	4	5	4	4	5	5	22	23	45
1	16	2	2	4	4	4	5	3	4	4	4	16	20	36
2	16	7	3	3	3	3	5	3	3	3	3	19	17	36
2	16	7	3	1	1	1	5	6	7	7	7	13	32	45
2	16	7	4	4	5	4	5	5	6	5	4	24	25	49
2	16	6	3	3	2	2	5	5	5	5	5	16	25	41
2	16	5	4	5	5	4	5	4	4	4	4	23	21	44
2	16	4	3	3	5	5	5	3	4	4	4	20	20	40
2	16	4	4	4	4	5	5	4	5	4	5	21	23	44
2	16	4	4	5	4	4	5	5	5	5	4	21	24	45
2	16	4	4	5	4	5	5	5	5	5	5	22	25	47
2	16	4	4	5	5	5	5	5	6	5	5	23	26	49
2	16	3	3	6	1	1	5	3	5	5	5	14	23	37
2	16	3	4	4	4	5	5	5	5	4	4	20	23	43
2	16	3	4	5	4	4	5	5	5	5	5	20	25	45
2	16	3	5	2	4	5	5	4	5	3	4	19	21	40
2	16	3	5	4	4	4	5	5	6	7	5	20	28	48
2	16	1	4	4	2	5	5	6	7	7	7	16	32	48
1	17	4	6	4	4	3	5	6	7	6	5	21	29	50
1	18	2	3	3	5	4	5	5	7	5	2	17	24	41
2	#NULL!	6	5	6	4	4	6	6	6	5	5	25	28	53
2	10	7	3	2	2	5	6	6	5	3	2	19	22	41
2	10	7	7	7	7	7	6	7	6	6	4	35	29	64
2	10	6	7	6	4	3	6	5	3	2	2	26	18	44
1	11	7	4	4	4	7	6	6	7	7	3	26	29	55
1	11	7	7	6	6	7	6	7	6	7	7	33	33	66
1	11	6	3	5	5	6	6	6	5	5	5	25	27	52
1	11	5	1	5	7	6	6	5	5	4	5	24	25	49
1	11	5	1	5	4	7	6	7	5	4	3	22	25	47
1	11	4	4	5	5	5	6	4	5	5	5	23	25	48
1	11	2	3	4	5	6	6	7	4	4	3	20	24	44
1	11	2	4	2	4	3	6	6	3	6	3	15	24	39
2	11	7	5	3	3	3	6	3	3	3	3	21	18	39
2	11	7	5	5	2	1	6	7	7	7	6	20	33	53
2	11	7	6	3	2	1	6	6	6	6	6	19	30	49
2	11	7	7	7	7	7	6	6	5	7	7	35	31	66
2	11	6	5	5	6	4	6	4	5	5	4	26	24	50
2	11	6	6	4	4	4	6	4	7	6	5	24	28	52
2	11	4	6	6	6	4	6	6	7	3	5	26	27	53
2	11	3	4	1	2	2	6	6	6	2	2	12	22	34
2	11	2	2	3	3	2	6	6	6	5	5	12	28	40
1	12	7	1	1	1	1	6	6	6	6	1	11	25	36
1	12	7	4	3	2	4	6	7	7	3	3	20	26	46
1	12	7	6	5	5	4	6	6	6	6	5	27	29	56
1	12	6	4	4	6	5	6	4	4	5	6	25	25	50
1	12	6	5	1	5	6	6	3	1	1	1	23	12	35
1	12	6	5	7	6	7	6	5	7	6	6	31	30	61
1	12	6	5	6	4	6	6	6	5	6	4	27	27	54
1	12	6	6	6	6	6	6	6	6	6	6	30	30	60
1	12	6	7	6	7	5	6	5	6	6	4	31	27	58
1	12	6	7	5	3	7	6	5	7	7	6	28	31	59
1	12	6	7	4	4	4	6	7	7	7	7	25	34	59
1	12	5	2	3	2	1	6	5	7	6	7	13	31	44
1	12	5	5	5	4	4	6	4	6	5	6	23	27	50
1	12	5	6	3	1	1	6	6	6	6	6	16	30	46
1	12	4	4	4	4	4	6	5	5	4	4	20	24	44
1	12	4	5	7	7	5	6	5	5	4	4	28	24	52
1	12	4	7	7	6	4	6	5	6	5	6	28	28	56
1	12	4	7	4	5	4	6	6	5	4	5	24	26	50
1	12	3	4	6	4	7	6	5	5	3	4	24	23	47
1	12	3	4	4	6	6	6	5	5	5	6	23	27	50
1	12	1	3	5	1	1	6	7	6	6	6	11	31	42
2	12	7	3	5	5	6	6	5	5	6	6	26	28	54
2	12	7	4	4	5	4	6	6	4	6	6	24	28	52
2	12	7	5	7	5	7	6	6	5	6	5	31	28	59
2	12	7	6	4	4	4	6	5	6	6	2	25	25	50
2	12	7	6	7	4	7	6	6	7	6	5	31	30	61
2	12	7	6	3	7	6	6	7	7	6	6	29	32	61
2	12	7	7	7	6	7	6	1	6	6	4	34	23	57
2	12	7	7	6	6	7	6	5	6	7	5	33	29	62
2	12	7	7	5	6	6	6	5	7	7	5	31	30	61
2	12	7	7	4	4	4	6	7	7	7	7	26	34	60
2	12	6	2	7	7	7	6	7	7	6	7	29	33	62
2	12	6	6	6	5	6	6	4	6	7	7	29	30	59
2	12	6	6	5	6	6	6	5	6	6	6	29	29	58
2	12	6	7	6	4	4	6	7	7	7	7	27	34	61
2	12	5	5	4	3	5	6	5	5	5	6	22	27	49
2	12	5	5	6	4	4	6	5	6	6	6	24	29	53
2	12	5	6	6	6	6	6	5	6	6	6	29	29	58
2	12	4	3	1	2	1	6	5	6	6	7	11	30	41
2	12	4	5	2	4	1	6	6	5	5	3	16	25	41
2	12	4	7	7	6	5	6	7	7	7	7	29	34	63
2	12	3	1	1	3	2	6	6	3	2	2	10	19	29
2	12	3	5	3	3	3	6	5	6	5	6	17	28	45
2	12	2	4	7	1	1	6	6	2	3	2	15	19	34
2	12	2	4	1	1	1	6	6	5	5	5	9	27	36
2	12	2	5	5	4	5	6	3	5	3	2	21	19	40
1	13	7	1	3	3	3	6	2	5	1	1	17	15	32
1	13	7	1	5	7	7	6	4	1	5	5	27	21	48
1	13	7	1	1	1	1	6	5	1	1	1	11	14	25
1	13	7	1	1	1	1	6	7	7	1	7	11	28	39
1	13	7	4	7	3	5	6	4	5	5	7	26	27	53
1	13	7	4	4	4	4	6	6	5	5	5	23	27	50
1	13	7	5	5	6	6	6	3	6	6	6	29	27	56
1	13	7	5	5	4	5	6	5	5	5	5	26	26	52
1	13	7	5	5	6	5	6	7	7	7	4	28	31	59
1	13	7	6	5	6	5	6	6	6	6	3	29	27	56
1	13	7	6	5	6	6	6	6	6	6	6	30	30	60
1	13	7	6	6	4	4	6	6	6	6	6	27	30	57
1	13	7	7	5	7	7	6	4	4	4	5	33	23	56
1	13	7	7	7	1	1	6	4	5	3	2	23	20	43
1	13	7	7	2	1	5	6	4	5	7	3	22	25	47
1	13	7	7	2	6	5	6	5	6	4	3	27	24	51
1	13	7	7	5	7	7	6	6	7	7	1	33	27	60
1	13	7	7	6	6	6	6	7	6	6	6	32	31	63
1	13	7	7	4	7	7	6	7	7	7	6	32	33	65
1	13	6	4	3	4	6	6	5	6	7	6	23	30	53
1	13	6	4	4	5	3	6	6	5	4	4	22	25	47
1	13	6	6	4	2	1	6	6	6	6	6	19	30	49
1	13	6	6	4	4	4	6	6	6	6	6	24	30	54
1	13	6	6	6	5	6	6	7	6	5	5	29	29	58
1	13	5	2	5	3	4	6	4	5	4	4	19	23	42
1	13	5	4	4	4	4	6	4	4	4	4	21	22	43
1	13	5	4	4	6	5	6	5	5	5	5	24	26	50
1	13	5	5	5	6	5	6	4	4	4	5	26	23	49
1	13	5	5	7	7	6	6	6	7	7	5	30	31	61
1	13	5	6	6	6	6	6	6	6	6	6	29	30	59
1	13	5	7	7	5	5	6	7	7	7	6	29	33	62
1	13	4	4	5	5	5	6	5	5	5	5	23	26	49
1	13	4	4	2	2	1	6	5	7	6	6	13	30	43
1	13	3	2	4	7	1	6	2	3	4	4	17	19	36
1	13	3	4	3	4	3	6	5	6	5	4	17	26	43
1	13	3	4	7	7	7	6	5	6	5	6	28	28	56
1	13	3	4	5	4	3	6	6	6	5	5	19	28	47
1	13	3	4	4	3	2	6	7	6	6	5	16	30	46
1	13	3	7	6	2	5	6	5	5	6	7	23	29	52
1	13	2	1	4	1	1	6	6	7	5	4	9	28	37
1	13	2	3	3	2	2	6	6	6	6	6	12	30	42
1	13	2	4	4	4	4	6	6	6	6	4	18	28	46
1	13	2	6	6	6	6	6	6	6	6	6	26	30	56
1	13	1	1	1	1	1	6	6	6	6	6	5	30	35
1	13	1	2	4	4	2	6	5	6	6	6	13	29	42
1	13	1	4	4	4	4	6	4	4	4	4	17	22	39
2	13	7	1	4	4	4	6	6	6	6	6	20	30	50
2	13	7	2	2	3	5	6	2	5	6	2	19	21	40
2	13	7	3	3	2	7	6	5	1	5	4	22	21	43
2	13	7	3	6	4	5	6	6	6	5	5	25	28	53
2	13	7	4	4	1	4	6	4	1	4	4	20	19	39
2	13	7	4	1	1	7	6	4	4	1	1	20	16	36
2	13	7	4	4	5	4	6	5	4	6	4	24	25	49
2	13	7	4	6	4	4	6	6	7	6	6	25	31	56
2	13	7	4	4	5	7	6	7	6	7	4	27	30	57
2	13	7	4	7	4	4	6	7	7	6	5	26	31	57
2	13	7	5	6	6	7	6	2	3	6	6	31	23	54
2	13	7	5	6	7	7	6	5	6	5	7	32	29	61
2	13	7	5	2	1	6	6	6	1	6	5	21	24	45
2	13	7	5	3	4	7	6	6	5	4	3	26	24	50
2	13	7	6	6	6	6	6	1	1	1	6	31	15	46
2	13	7	6	7	7	7	6	3	7	7	6	34	29	63
2	13	7	6	6	2	2	6	6	6	6	6	23	30	53
2	13	7	6	6	2	2	6	6	6	6	6	23	30	53
2	13	7	6	1	6	5	6	6	7	6	6	25	31	56
2	13	7	7	7	7	7	6	1	1	1	5	35	14	49
2	13	7	7	7	7	7	6	4	7	1	4	35	22	57
2	13	7	7	7	7	7	6	6	6	7	6	35	31	66
2	13	7	7	7	4	5	6	7	7	5	5	30	30	60
2	13	6	4	4	5	5	6	5	4	5	5	24	25	49
2	13	6	4	2	2	2	6	5	5	5	5	16	26	42
2	13	6	4	2	3	2	6	6	3	6	6	17	27	44
2	13	6	4	4	4	6	6	6	5	5	5	24	27	51
2	13	6	4	4	4	4	6	6	6	4	4	22	26	48
2	13	6	4	7	2	6	6	7	4	4	4	25	25	50
2	13	6	5	4	6	6	6	1	2	6	5	27	20	47
2	13	6	5	2	6	6	6	4	2	3	3	25	18	43
2	13	6	5	4	4	3	6	5	5	5	5	22	26	48
2	13	6	5	5	5	3	6	5	5	6	5	24	27	51
2	13	6	6	6	6	6	6	5	5	5	5	30	26	56
2	13	6	6	7	4	4	6	6	7	5	6	27	30	57
2	13	6	7	7	6	4	6	6	7	4	6	30	29	59
2	13	5	4	2	1	1	6	4	5	3	2	13	20	33
2	13	5	4	6	6	5	6	5	6	6	6	26	29	55
2	13	5	5	5	4	4	6	5	5	5	5	23	26	49
2	13	5	5	5	4	4	6	6	7	7	7	23	33	56
2	13	5	7	5	4	7	6	7	5	7	5	28	30	58
2	13	5	7	7	7	7	6	7	7	7	7	33	34	67
2	13	4	3	4	3	3	6	5	2	4	4	17	21	38
2	13	4	3	3	3	3	6	7	7	7	7	16	34	50
2	13	4	4	7	5	6	6	7	7	6	7	26	33	59
2	13	4	5	5	4	4	6	6	5	6	5	22	28	50
2	13	4	6	3	4	3	6	4	4	4	1	20	19	39
2	13	4	6	6	4	4	6	5	6	6	6	24	29	53
2	13	4	6	5	5	3	6	6	6	6	5	23	29	52
2	13	4	6	4	4	5	6	6	6	6	6	23	30	53
2	13	3	2	5	2	3	6	6	6	2	2	15	22	37
2	13	3	2	2	5	5	6	6	6	6	6	17	30	47
2	13	3	3	3	2	2	6	5	6	6	5	13	28	41
2	13	3	4	3	2	2	6	3	4	4	5	14	22	36
2	13	3	4	1	1	2	6	3	6	5	4	11	24	35
2	13	3	4	4	4	4	6	5	5	5	5	19	26	45
2	13	3	4	3	1	1	6	7	6	6	4	12	29	41
2	13	3	5	4	4	6	6	6	6	6	6	22	30	52
2	13	3	5	6	6	6	6	7	6	5	6	26	30	56
2	13	3	6	6	1	1	6	6	6	6	6	17	30	47
2	13	2	5	2	2	6	6	2	3	4	5	17	20	37
2	13	2	6	7	6	3	6	6	7	7	7	24	33	57
2	13	1	2	2	4	4	6	7	7	7	7	13	34	47
2	13	1	6	7	7	7	6	7	7	7	7	28	34	62
1	14	7	4	6	6	6	6	4	5	4	2	29	21	50
1	14	7	4	3	5	5	6	5	4	5	4	24	24	48
1	14	7	4	5	5	4	6	5	5	5	4	25	25	50
1	14	7	5	6	6	2	6	2	1	1	6	26	16	42
1	14	7	5	4	3	5	6	3	5	5	4	24	23	47
1	14	7	5	5	2	6	6	6	2	7	3	25	24	49
1	14	6	1	5	5	5	6	5	3	6	6	22	26	48
1	14	6	4	6	6	6	6	6	5	5	5	28	27	55
1	14	6	4	6	4	5	6	6	6	6	6	25	30	55
1	14	6	5	6	6	1	6	5	7	7	6	24	31	55
1	14	6	5	6	7	7	6	7	7	7	6	31	33	64
1	14	6	6	4	4	5	6	1	6	6	6	25	25	50
1	14	6	6	6	6	4	6	5	6	7	6	28	30	58
1	14	6	6	4	6	6	6	6	6	6	5	28	29	57
1	14	6	6	6	6	6	6	6	6	6	6	30	30	60
1	14	6	6	6	6	6	6	6	6	6	6	30	30	60
1	14	6	7	6	4	6	6	4	6	4	4	29	24	53
1	14	5	4	5	3	3	6	5	4	4	4	20	23	43
1	14	5	5	5	5	5	6	4	5	4	5	25	24	49
1	14	5	5	3	5	6	6	6	7	6	6	24	31	55
1	14	5	5	7	6	5	6	7	6	7	7	28	33	61
1	14	4	5	4	5	4	6	4	5	5	5	22	25	47
1	14	4	5	5	3	3	6	5	5	5	5	20	26	46
1	14	3	4	6	3	2	6	3	6	6	6	18	27	45
1	14	3	5	5	4	4	6	6	6	6	6	21	30	51
1	14	3	5	4	1	1	6	6	6	6	7	14	31	45
1	14	3	7	4	5	6	6	4	5	6	5	25	26	51
1	14	2	7	7	7	7	6	7	6	6	6	30	31	61
1	14	1	5	3	4	4	6	4	5	4	3	17	22	39
1	14	1	6	3	2	1	6	6	7	7	6	13	32	45
1	14	1	7	6	1	1	6	7	7	7	7	16	34	50
2	14	7	1	1	1	1	6	6	6	6	6	11	30	41
2	14	7	1	4	4	5	6	6	7	6	6	21	31	52
2	14	7	2	6	6	6	6	6	6	6	6	27	30	57
2	14	7	4	4	1	4	6	6	6	6	6	20	30	50
2	14	7	4	7	2	1	6	6	7	7	7	21	33	54
2	14	7	5	5	7	6	6	6	5	5	5	30	27	57
2	14	7	5	5	6	6	6	6	5	5	6	29	28	57
2	14	7	5	4	1	7	6	6	5	7	3	24	27	51
2	14	7	5	3	4	4	6	6	6	6	4	23	28	51
2	14	7	5	7	4	1	6	7	6	5	6	24	30	54
2	14	7	6	3	3	3	6	1	2	2	2	22	13	35
2	14	7	6	6	6	6	6	3	6	6	6	31	27	58
2	14	7	6	6	6	5	6	6	6	6	6	30	30	60
2	14	7	6	6	6	6	6	6	6	6	6	31	30	61
2	14	7	7	7	7	3	6	3	6	6	6	31	27	58
2	14	7	7	7	7	7	6	6	6	6	6	35	30	65
2	14	7	7	5	7	7	6	7	7	5	3	33	28	61
2	14	7	7	4	1	7	6	7	7	5	7	26	32	58
2	14	7	7	7	6	2	6	7	7	7	7	29	34	63
2	14	6	4	5	4	5	6	3	5	4	4	24	22	46
2	14	6	4	4	5	5	6	5	5	4	4	24	24	48
2	14	6	4	4	4	4	6	5	5	5	4	22	25	47
2	14	6	4	5	6	2	6	5	6	5	5	23	27	50
2	14	6	4	6	4	4	6	6	6	6	6	24	30	54
2	14	6	5	6	5	6	6	5	5	5	5	28	26	54
2	14	6	6	4	3	5	6	5	5	5	5	24	26	50
2	14	6	6	6	2	5	6	6	6	6	6	25	30	55
2	14	6	6	6	5	4	6	6	6	6	6	27	30	57
2	14	6	6	6	6	6	6	6	6	6	6	30	30	60
2	14	6	7	2	3	4	6	7	7	7	7	22	34	56
2	14	6	7	7	7	6	6	7	7	7	7	33	34	67
2	14	5	4	5	5	4	6	4	6	4	5	23	25	48
2	14	5	4	4	4	4	6	5	5	4	4	21	24	45
2	14	5	5	5	5	5	6	5	6	6	6	25	29	54
2	14	4	2	2	4	4	6	5	6	4	4	16	25	41
2	14	4	4	4	4	4	6	5	7	5	5	20	28	48
2	14	4	5	6	4	3	6	6	6	6	5	22	29	51
2	14	4	6	6	5	1	6	6	6	5	6	22	29	51
2	14	4	7	4	4	4	6	5	4	4	5	23	24	47
2	14	3	2	4	4	3	6	6	3	5	5	16	25	41
2	14	3	5	7	5	3	6	6	6	7	5	23	30	53
2	14	3	6	6	5	5	6	6	6	6	6	25	30	55
2	14	3	6	6	6	5	6	6	6	6	6	26	30	56
2	14	2	1	4	1	1	6	6	6	6	5	9	29	38
2	14	2	2	2	1	1	6	5	6	7	7	8	31	39
2	14	2	2	2	2	2	6	6	6	6	6	10	30	40
2	14	2	6	6	3	6	6	1	6	4	1	23	18	41
2	14	2	6	7	6	7	6	6	6	7	7	28	32	60
2	14	1	1	1	1	1	6	7	7	7	7	5	34	39
2	14	1	1	1	1	5	6	7	7	7	7	9	34	43
1	15	7	5	5	5	5	6	6	6	5	5	27	28	55
1	15	7	6	5	5	4	6	6	6	6	6	27	30	57
1	15	7	6	4	4	4	6	6	6	6	7	25	31	56
1	15	6	4	3	3	1	6	3	3	3	3	17	18	35
1	15	6	6	4	5	5	6	6	6	6	6	26	30	56
1	15	5	2	3	3	3	6	5	5	5	5	16	26	42
1	15	5	6	4	4	5	6	5	5	2	2	24	20	44
1	15	4	4	3	4	4	6	6	7	7	7	19	33	52
1	15	4	5	5	4	6	6	4	6	5	5	24	26	50
1	15	4	5	3	2	2	6	5	5	3	7	16	26	42
1	15	4	7	5	3	7	6	1	6	3	4	26	20	46
1	15	3	4	6	4	4	6	4	6	6	6	21	28	49
1	15	3	4	4	4	4	6	6	6	6	6	19	30	49
1	15	3	6	5	4	5	6	6	6	7	6	23	31	54
1	15	2	4	5	4	3	6	4	6	5	6	18	27	45
1	15	2	5	2	1	1	6	5	6	6	5	11	28	39
1	15	2	6	5	5	5	6	6	6	6	6	23	30	53
1	15	2	6	5	5	5	6	6	6	6	6	23	30	53
1	15	1	1	2	2	1	6	7	7	7	7	7	34	41
1	15	1	2	3	1	1	6	4	4	4	5	8	23	31
1	15	1	4	6	3	1	6	5	6	5	5	15	27	42
2	15	7	4	3	6	4	6	5	4	5	4	24	24	48
2	15	7	4	7	4	4	6	5	5	5	6	26	27	53
2	15	7	4	7	6	6	6	6	6	6	6	30	30	60
2	15	7	5	6	6	6	6	6	6	6	6	30	30	60
2	15	7	6	6	4	3	6	6	6	6	6	26	30	56
2	15	7	6	4	4	6	6	6	7	6	4	27	29	56
2	15	6	4	7	7	7	6	4	5	2	1	31	18	49
2	15	6	4	6	4	4	6	6	6	6	5	24	29	53
2	15	6	4	4	4	4	6	6	6	6	6	22	30	52
2	15	6	5	4	3	3	6	4	5	5	4	21	24	45
2	15	6	5	4	4	4	6	6	5	6	5	23	28	51
2	15	6	6	6	6	6	6	6	6	6	6	30	30	60
2	15	5	4	2	3	4	6	5	3	4	2	18	20	38
2	15	5	4	2	2	2	6	5	6	5	4	15	26	41
2	15	5	5	7	6	5	6	6	5	6	6	28	29	57
2	15	5	5	7	7	6	6	6	6	6	6	30	30	60
2	15	4	4	4	4	3	6	5	5	5	5	19	26	45
2	15	4	5	5	4	4	6	5	5	5	5	22	26	48
2	15	4	6	4	5	3	6	4	6	6	2	22	24	46
2	15	4	6	7	6	7	6	7	7	6	7	30	33	63
2	15	3	2	5	3	3	6	5	6	6	5	16	28	44
2	15	3	3	3	3	4	6	6	6	6	5	16	29	45
2	15	3	4	1	2	4	6	3	3	2	2	14	16	30
2	15	3	4	4	3	3	6	6	6	6	6	17	30	47
2	15	2	2	7	1	1	6	2	4	5	5	13	22	35
2	15	2	5	4	4	4	6	4	7	5	7	19	29	48
2	15	2	6	4	4	4	6	7	5	5	3	20	26	46
2	15	1	4	6	1	1	6	6	5	6	6	13	29	42
2	15	1	7	4	3	5	6	6	6	6	5	20	29	49
2	15	1	7	7	1	3	6	7	6	4	4	19	27	46
1	16	7	6	7	5	6	6	6	7	6	6	31	31	62
1	16	5	6	4	4	6	6	5	4	5	6	25	26	51
1	16	4	1	5	6	6	6	6	6	6	6	22	30	52
1	16	4	4	1	1	1	6	6	5	2	2	11	21	32
1	16	4	5	5	7	6	6	3	4	5	3	27	21	48
1	16	3	6	6	4	5	6	7	7	7	6	24	33	57
1	16	3	7	6	5	6	6	6	5	6	7	27	30	57
1	16	2	3	3	3	3	6	6	6	6	6	14	30	44
1	16	2	6	1	1	1	6	6	6	6	6	11	30	41
1	16	1	4	3	2	1	6	7	6	6	6	11	31	42
2	16	7	6	4	6	5	6	4	6	6	6	28	28	56
2	16	7	7	5	4	4	6	5	4	4	5	27	24	51
2	16	6	7	4	3	1	6	7	7	7	5	21	32	53
2	16	5	4	6	4	4	6	5	6	6	6	23	29	52
2	16	4	6	5	6	5	6	6	7	5	6	26	30	56
2	16	4	6	4	4	3	6	7	7	7	6	21	33	54
2	16	4	6	7	7	7	6	7	7	7	7	31	34	65
2	16	3	4	4	4	4	6	4	7	7	6	19	30	49
2	16	2	6	4	4	4	6	6	6	6	4	20	28	48
1	17	6	6	4	4	4	6	5	5	5	4	24	25	49
1	17	4	6	6	5	5	6	6	6	6	6	26	30	56
1	17	4	6	3	4	4	6	7	5	6	6	21	30	51
1	18	2	7	7	7	7	6	7	7	6	4	30	30	60
2	18	6	6	5	5	6	6	6	6	6	6	28	30	58
#NULL!	#NULL!	7	7	7	7	6	7	7	7	7	4	34	32	66
2	#NULL!	4	6	6	6	6	7	6	6	6	6	28	31	59
1	10	7	4	5	4	4	7	7	6	6	6	24	32	56
1	10	7	7	7	7	7	7	7	7	7	7	35	35	70
1	10	6	6	6	6	7	7	7	1	7	7	31	29	60
1	10	4	6	6	4	1	7	6	7	7	4	21	31	52
1	10	1	3	1	1	1	7	7	7	5	3	7	29	36
1	11	7	1	1	6	6	7	6	6	1	6	21	26	47
1	11	7	3	7	7	7	7	7	5	6	3	31	28	59
1	11	7	4	4	6	6	7	6	6	6	6	27	31	58
1	11	7	6	6	5	7	7	2	2	1	3	31	15	46
1	11	7	7	7	7	7	7	7	7	1	1	35	23	58
1	11	7	7	1	1	7	7	7	7	7	7	23	35	58
1	11	4	5	4	4	4	7	7	7	7	7	21	35	56
2	11	7	3	4	7	6	7	6	6	6	5	27	30	57
2	11	7	6	4	6	6	7	6	5	4	4	29	26	55
2	11	7	6	7	7	6	7	7	7	7	7	33	35	68
2	11	5	5	4	4	4	7	7	7	7	6	22	34	56
2	11	4	6	7	7	7	7	1	7	7	7	31	29	60
#NULL!	12	1	7	7	1	7	7	7	7	7	7	23	35	58
1	12	7	1	4	3	4	7	7	7	7	7	19	35	54
1	12	7	2	4	7	7	7	1	2	5	6	27	21	48
1	12	7	3	1	1	1	7	7	7	7	7	13	35	48
1	12	7	5	4	1	7	7	1	5	2	5	24	20	44
1	12	7	6	2	4	4	7	6	6	5	5	23	29	52
1	12	7	6	5	3	3	7	6	7	6	7	24	33	57
1	12	7	7	5	5	5	7	5	5	7	4	29	28	57
1	12	7	7	4	5	5	7	7	6	5	6	28	31	59
1	12	7	7	7	7	7	7	7	6	7	7	35	34	69
1	12	7	7	7	4	7	7	7	7	7	4	32	32	64
1	12	7	7	7	4	4	7	7	7	7	7	29	35	64
1	12	7	7	7	7	7	7	7	7	7	7	35	35	70
1	12	7	7	7	7	7	7	7	7	7	7	35	35	70
1	12	6	5	4	4	4	7	6	7	7	7	23	34	57
1	12	6	6	5	6	6	7	7	7	7	6	29	34	63
1	12	5	4	4	4	3	7	4	5	3	4	20	23	43
1	12	5	5	4	4	4	7	7	7	6	3	22	30	52
1	12	5	6	5	5	6	7	7	7	7	6	27	34	61
1	12	5	7	6	6	4	7	1	1	1	6	28	16	44
1	12	4	3	3	1	2	7	5	5	5	5	13	27	40
1	12	4	4	4	4	2	7	4	4	4	4	18	23	41
1	12	4	4	4	1	2	7	5	6	5	5	15	28	43
1	12	4	6	4	1	1	7	7	7	6	6	16	33	49
1	12	4	6	2	2	3	7	7	7	7	3	17	31	48
1	12	3	5	5	3	7	7	7	7	3	5	23	29	52
1	12	1	4	4	5	4	7	3	5	5	5	18	25	43
1	12	1	7	3	7	7	7	7	3	5	4	25	26	51
2	12	7	3	7	7	7	7	7	4	7	5	31	30	61
2	12	7	4	1	4	7	7	2	2	2	1	23	14	37
2	12	7	4	4	4	6	7	4	6	7	7	25	31	56
2	12	7	4	4	4	4	7	5	3	5	3	23	23	46
2	12	7	4	7	4	4	7	7	7	7	7	26	35	61
2	12	7	7	7	7	7	7	1	6	6	7	35	27	62
2	12	7	7	4	4	7	7	7	4	7	7	29	32	61
2	12	7	7	7	4	4	7	7	7	7	4	29	32	61
2	12	7	7	7	7	7	7	7	7	7	7	35	35	70
2	12	5	4	6	6	3	7	7	4	7	7	24	32	56
2	12	1	3	7	3	4	7	7	7	6	5	18	32	50
2	12	1	7	7	6	7	7	7	7	7	7	28	35	63
#NULL!	13	7	7	7	2	7	7	7	7	7	7	30	35	65
1	13	7	1	1	6	3	7	7	7	7	7	18	35	53
1	13	7	1	5	6	7	7	7	7	7	7	26	35	61
1	13	7	3	1	1	1	7	3	1	1	1	13	13	26
1	13	7	4	4	2	3	7	4	5	4	5	20	25	45
1	13	7	4	7	7	6	7	6	6	6	5	31	30	61
1	13	7	4	3	4	4	7	6	6	6	6	22	31	53
1	13	7	4	7	4	4	7	7	6	6	6	26	32	58
1	13	7	4	6	3	1	7	7	7	7	7	21	35	56
1	13	7	5	5	5	5	7	6	5	5	5	27	28	55
1	13	7	5	6	6	7	7	7	6	7	7	31	34	65
1	13	7	6	4	6	6	7	1	5	6	5	29	24	53
1	13	7	6	5	5	6	7	5	5	5	5	29	27	56
1	13	7	6	7	6	6	7	5	7	5	6	32	30	62
1	13	7	6	4	3	2	7	6	3	3	5	22	24	46
1	13	7	6	4	4	4	7	6	5	5	4	25	27	52
1	13	7	6	7	6	5	7	6	6	7	7	31	33	64
1	13	7	6	6	6	7	7	7	7	7	7	32	35	67
1	13	7	6	7	6	7	7	7	7	7	7	33	35	68
1	13	7	7	4	4	7	7	4	7	7	7	29	32	61
1	13	7	7	1	6	7	7	6	4	6	6	28	29	57
1	13	7	7	1	7	1	7	7	1	7	1	23	23	46
1	13	7	7	7	7	7	7	7	1	7	7	35	29	64
1	13	7	7	6	6	7	7	7	7	6	6	33	33	66
1	13	7	7	7	7	7	7	7	7	7	7	35	35	70
1	13	7	7	7	7	7	7	7	7	7	7	35	35	70
1	13	7	7	7	7	7	7	7	7	7	7	35	35	70
1	13	7	7	7	7	7	7	7	7	7	7	35	35	70
1	13	7	7	7	7	7	7	7	7	7	7	35	35	70
1	13	7	7	7	7	7	7	7	7	7	7	35	35	70
1	13	6	2	7	7	7	7	7	7	7	7	29	35	64
1	13	6	5	3	3	4	7	6	6	6	4	21	29	50
1	13	6	5	3	6	7	7	7	3	4	5	27	26	53
1	13	6	7	6	6	5	7	6	6	6	6	30	31	61
1	13	4	1	1	1	1	7	5	7	5	6	8	30	38
1	13	4	3	1	2	1	7	5	6	4	3	11	25	36
1	13	4	4	7	7	7	7	5	1	6	6	29	25	54
1	13	4	7	7	7	4	7	4	7	7	7	29	32	61
1	13	4	7	7	5	4	7	7	7	7	7	27	35	62
1	13	3	4	4	4	4	7	6	4	7	5	19	29	48
1	13	3	4	3	4	1	7	7	7	7	7	15	35	50
1	13	3	5	3	4	4	7	5	5	5	5	19	27	46
1	13	3	6	5	5	5	7	5	4	5	6	24	27	51
1	13	3	6	7	3	2	7	6	7	6	6	21	32	53
1	13	3	7	4	1	1	7	7	7	7	7	16	35	51
1	13	2	4	5	2	1	7	7	6	6	6	14	32	46
1	13	2	5	7	6	5	7	7	7	7	7	25	35	60
1	13	1	6	5	3	4	7	4	4	5	4	19	24	43
1	13	1	7	6	5	7	7	5	6	7	5	26	30	56
1	13	1	7	1	1	1	7	7	1	1	1	11	17	28
2	13	7	2	7	6	6	7	7	7	7	7	28	35	63
2	13	7	3	7	7	7	7	1	7	7	7	31	29	60
2	13	7	3	7	5	5	7	4	5	5	5	27	26	53
2	13	7	3	6	2	7	7	6	5	3	7	25	28	53
2	13	7	4	7	7	7	7	4	6	6	5	32	28	60
2	13	7	4	4	6	5	7	5	6	5	3	26	26	52
2	13	7	4	1	1	6	7	6	1	4	1	19	19	38
2	13	7	4	1	1	7	7	7	4	4	7	20	29	49
2	13	7	5	7	5	7	7	7	7	3	7	31	31	62
2	13	7	5	5	5	5	7	7	7	7	7	27	35	62
2	13	7	6	6	3	7	7	1	2	1	4	29	15	44
2	13	7	6	5	5	7	7	3	1	1	1	30	13	43
2	13	7	6	7	7	7	7	3	6	5	6	34	27	61
2	13	7	6	7	5	6	7	6	6	6	6	31	31	62
2	13	7	6	7	6	7	7	7	5	7	6	33	32	65
2	13	7	6	7	7	7	7	7	7	6	7	34	34	68
2	13	7	7	7	7	7	7	3	3	6	5	35	24	59
2	13	7	7	7	7	7	7	3	7	5	6	35	28	63
2	13	7	7	7	7	6	7	7	7	7	5	34	33	67
2	13	7	7	7	1	7	7	7	7	7	6	29	34	63
2	13	7	7	7	5	4	7	7	7	7	7	30	35	65
2	13	7	7	7	7	7	7	7	7	7	7	35	35	70
2	13	7	7	7	7	7	7	7	7	7	7	35	35	70
2	13	6	2	2	2	2	7	6	6	6	6	14	31	45
2	13	6	3	4	6	6	7	3	3	3	3	25	19	44
2	13	6	4	7	6	5	7	3	5	2	4	28	21	49
2	13	6	4	4	4	4	7	5	6	6	7	22	31	53
2	13	6	4	2	6	6	7	6	7	7	7	24	34	58
2	13	6	6	5	5	5	7	7	7	7	7	27	35	62
2	13	5	2	2	1	1	7	4	1	1	5	11	18	29
2	13	5	5	1	3	7	7	2	6	3	7	21	25	46
2	13	4	4	1	2	4	7	4	6	5	6	15	28	43
2	13	4	4	4	3	3	7	7	4	5	3	18	26	44
2	13	4	4	4	4	4	7	7	5	5	4	20	28	48
2	13	4	4	1	1	1	7	7	7	6	5	11	32	43
2	13	3	1	1	1	1	7	7	7	6	6	7	33	40
2	13	3	4	4	4	4	7	7	7	7	7	19	35	54
2	13	3	5	6	2	2	7	5	7	7	6	18	32	50
2	13	2	7	5	5	5	7	6	6	6	6	24	31	55
2	13	2	7	7	4	4	7	6	7	7	7	24	34	58
2	13	1	1	1	1	1	7	7	7	7	7	5	35	40
2	13	1	1	1	1	1	7	7	7	7	7	5	35	40
2	13	1	3	1	1	1	7	7	7	7	7	7	35	42
2	13	1	4	2	1	1	7	6	6	7	5	9	31	40
2	13	1	7	7	1	1	7	7	7	7	7	17	35	52
1	14	7	1	1	1	1	7	7	7	7	6	11	34	45
1	14	7	3	6	6	7	7	3	6	6	6	29	28	57
1	14	7	4	7	7	7	7	1	5	6	7	32	26	58
1	14	7	4	6	7	7	7	7	6	6	6	31	32	63
1	14	7	6	7	4	4	7	1	7	7	7	28	29	57
1	14	7	6	7	6	5	7	5	6	6	7	31	31	62
1	14	7	6	6	1	4	7	6	7	7	7	24	34	58
1	14	7	6	6	6	6	7	7	5	6	5	31	30	61
1	14	7	6	5	6	7	7	7	7	6	7	31	34	65
1	14	7	6	6	5	6	7	7	7	7	7	30	35	65
1	14	7	6	7	7	7	7	7	7	7	7	34	35	69
1	14	7	7	7	7	7	7	1	1	1	1	35	11	46
1	14	7	7	7	7	7	7	1	7	1	7	35	23	58
1	14	7	7	7	7	7	7	1	7	2	5	35	22	57
1	14	7	7	5	3	5	7	6	5	4	5	27	27	54
1	14	7	7	7	5	6	7	6	5	7	5	32	30	62
1	14	7	7	7	7	7	7	6	7	7	7	35	34	69
1	14	7	7	6	6	6	7	7	7	6	6	32	33	65
1	14	7	7	2	4	1	7	7	7	7	6	21	34	55
1	14	7	7	1	4	3	7	7	7	7	7	22	35	57
1	14	7	7	7	7	7	7	7	7	7	7	35	35	70
1	14	7	7	7	7	7	7	7	7	7	7	35	35	70
1	14	7	7	7	7	7	7	7	7	7	7	35	35	70
1	14	6	2	5	4	4	7	6	6	6	6	21	31	52
1	14	6	2	2	2	2	7	7	7	6	6	14	33	47
1	14	6	6	6	6	5	7	6	6	6	6	29	31	60
1	14	6	6	7	6	1	7	7	6	5	7	26	32	58
1	14	5	4	4	4	4	7	6	5	5	4	21	27	48
1	14	5	6	4	3	3	7	7	7	7	7	21	35	56
1	14	4	5	4	4	4	7	5	5	5	5	21	27	48
1	14	4	7	7	7	7	7	7	7	7	7	32	35	67
1	14	3	3	7	7	5	7	5	5	4	7	25	28	53
1	14	3	3	3	4	2	7	5	5	5	5	15	27	42
1	14	3	4	4	7	7	7	4	4	4	4	25	23	48
1	14	2	1	1	1	1	7	7	5	5	5	6	29	35
1	14	2	5	6	1	1	7	7	7	7	7	15	35	50
1	14	1	1	4	1	1	7	6	7	7	3	8	30	38
1	14	1	1	1	1	1	7	7	7	7	7	5	35	40
1	14	1	1	1	1	1	7	7	7	7	7	5	35	40
1	14	1	1	1	7	7	7	7	7	7	7	17	35	52
1	14	1	3	2	1	1	7	4	6	5	4	8	26	34
1	14	1	4	2	2	1	7	7	7	7	7	10	35	45
1	14	1	4	4	4	4	7	7	7	7	7	17	35	52
1	14	1	7	7	3	1	7	7	7	7	7	19	35	54
2	14	7	4	6	5	4	7	4	6	6	6	26	29	55
2	14	7	4	7	6	7	7	4	7	7	7	31	32	63
2	14	7	4	2	1	2	7	5	4	3	3	16	22	38
2	14	7	4	6	5	4	7	6	4	6	4	26	27	53
2	14	7	4	3	4	7	7	7	1	2	3	25	20	45
2	14	7	6	5	6	7	7	2	5	6	5	31	25	56
2	14	7	6	5	5	4	7	5	7	5	6	27	30	57
2	14	7	6	5	7	7	7	5	7	7	5	32	31	63
2	14	7	6	5	3	3	7	6	6	6	6	24	31	55
2	14	7	6	6	6	7	7	6	6	7	7	32	33	65
2	14	7	6	6	5	5	7	6	7	7	6	29	33	62
2	14	7	6	6	6	6	7	7	6	5	4	31	29	60
2	14	7	6	7	7	7	7	7	7	7	7	34	35	69
2	14	7	7	5	6	7	7	1	7	1	3	32	19	51
2	14	7	7	7	7	7	7	4	7	7	7	35	32	67
2	14	7	7	7	7	7	7	6	7	6	7	35	33	68
2	14	7	7	7	7	7	7	7	4	7	6	35	31	66
2	14	7	7	7	7	6	7	7	6	7	6	34	33	67
2	14	7	7	7	7	7	7	7	7	6	6	35	33	68
2	14	7	7	7	7	7	7	7	7	7	6	35	34	69
2	14	7	7	5	4	4	7	7	7	7	7	27	35	62
2	14	7	7	7	5	5	7	7	7	7	7	31	35	66
2	14	7	7	7	7	7	7	7	7	7	7	35	35	70
2	14	7	7	7	7	7	7	7	7	7	7	35	35	70
2	14	6	1	7	1	4	7	7	7	7	7	19	35	54
2	14	6	5	6	6	5	7	7	6	6	6	28	32	60
2	14	6	6	6	7	7	7	5	7	2	4	32	25	57
2	14	6	6	6	7	7	7	7	7	4	5	32	30	62
2	14	6	6	7	7	7	7	7	7	7	7	33	35	68
2	14	6	7	5	4	6	7	7	6	6	7	28	33	61
2	14	5	7	7	5	7	7	7	7	7	6	31	34	65
2	14	5	7	7	3	5	7	7	7	7	7	27	35	62
2	14	4	3	4	4	4	7	7	7	7	4	19	32	51
2	14	4	4	3	4	4	7	5	6	5	5	19	28	47
2	14	4	4	7	7	7	7	7	7	7	7	29	35	64
2	14	4	5	5	3	6	7	3	4	5	4	23	23	46
2	14	4	5	4	5	4	7	6	5	4	6	22	28	50
2	14	3	3	5	4	3	7	4	7	7	7	18	32	50
2	14	3	4	5	4	4	7	6	5	4	4	20	26	46
2	14	3	4	4	4	4	7	7	7	7	7	19	35	54
2	14	3	6	5	6	6	7	6	6	6	5	26	30	56
2	14	3	6	5	5	6	7	7	6	7	7	25	34	59
2	14	3	6	7	7	6	7	7	7	7	7	29	35	64
2	14	2	1	1	1	1	7	6	6	7	4	6	30	36
2	14	1	1	1	1	1	7	7	7	7	7	5	35	40
2	14	1	1	1	1	1	7	7	7	7	7	5	35	40
2	14	1	3	3	3	3	7	7	7	5	5	13	31	44
2	14	1	4	1	1	1	7	7	7	7	1	8	29	37
2	14	1	4	7	4	4	7	7	7	7	7	20	35	55
2	14	1	7	7	7	4	7	1	1	2	1	26	12	38
2	14	1	7	7	1	1	7	7	7	7	7	17	35	52
2	14	1	7	7	4	4	7	7	7	7	7	23	35	58
2	14	1	7	7	7	7	7	7	7	7	7	29	35	64
2	14	1	7	7	7	7	7	7	7	7	7	29	35	64
2	14	1	7	7	7	7	7	7	7	7	7	29	35	64
1	15	7	2	5	7	3	7	7	7	4	4	24	29	53
1	15	7	3	7	7	7	7	7	5	6	7	31	32	63
1	15	7	4	3	1	4	7	7	4	6	5	19	29	48
1	15	7	4	6	1	1	7	7	6	5	3	19	28	47
1	15	7	4	7	7	7	7	7	7	7	6	32	34	66
1	15	7	4	4	1	1	7	7	7	7	7	17	35	52
1	15	7	6	7	7	7	7	5	7	7	7	34	33	67
1	15	7	6	7	6	7	7	7	7	7	7	33	35	68
1	15	7	7	7	7	7	7	7	7	1	7	35	29	64
1	15	7	7	7	6	6	7	7	7	7	7	33	35	68
1	15	7	7	7	7	7	7	7	7	7	7	35	35	70
1	15	6	7	7	7	7	7	7	7	7	7	34	35	69
1	15	5	1	7	7	7	7	7	6	6	5	27	31	58
1	15	4	3	3	4	4	7	6	5	6	5	18	29	47
1	15	4	4	4	4	4	7	7	7	7	7	20	35	55
1	15	2	4	4	3	4	7	6	6	7	6	17	32	49
1	15	2	7	4	5	5	7	6	4	4	5	23	26	49
1	15	1	1	1	1	1	7	7	7	7	7	5	35	40
1	15	1	1	7	7	1	7	7	7	7	7	17	35	52
1	15	1	2	1	1	1	7	7	7	7	5	6	33	39
1	15	1	4	7	7	1	7	6	7	6	5	20	31	51
1	15	1	4	2	1	1	7	7	7	5	5	9	31	40
1	15	1	6	6	6	6	7	6	5	5	6	25	29	54
2	15	7	4	5	5	5	7	7	7	6	6	26	33	59
2	15	7	5	6	4	5	7	5	4	2	1	27	19	46
2	15	7	5	7	7	7	7	7	5	7	5	33	31	64
2	15	7	6	5	7	7	7	6	7	7	6	32	33	65
2	15	7	6	7	5	6	7	7	7	7	7	31	35	66
2	15	7	7	7	4	4	7	1	1	1	1	29	11	40
2	15	7	7	1	1	1	7	7	7	5	1	17	27	44
2	15	7	7	7	7	7	7	7	7	6	6	35	33	68
2	15	7	7	6	4	7	7	7	7	7	6	31	34	65
2	15	7	7	7	7	6	7	7	7	7	6	34	34	68
2	15	7	7	3	3	3	7	7	7	7	7	23	35	58
2	15	7	7	7	7	7	7	7	7	7	7	35	35	70
2	15	7	7	7	7	7	7	7	7	7	7	35	35	70
2	15	7	7	7	7	7	7	7	7	7	7	35	35	70
2	15	7	7	7	7	7	7	7	7	7	7	35	35	70
2	15	7	7	7	7	7	7	7	7	7	7	35	35	70
2	15	7	7	7	7	7	7	7	7	7	7	35	35	70
2	15	7	7	7	7	7	7	7	7	7	7	35	35	70
2	15	6	4	5	4	5	7	6	6	6	6	24	31	55
2	15	6	5	7	7	7	7	6	7	7	7	32	34	66
2	15	6	6	4	3	2	7	6	5	6	5	21	29	50
2	15	5	5	3	3	7	7	6	5	7	3	23	28	51
2	15	5	6	5	2	2	7	6	6	6	6	20	31	51
2	15	5	7	7	6	2	7	7	6	7	7	27	34	61
2	15	3	4	5	6	6	7	2	6	6	6	24	27	51
2	15	3	4	4	3	3	7	5	6	6	5	17	29	46
2	15	3	4	7	1	4	7	6	4	4	4	19	25	44
2	15	3	7	7	4	4	7	7	7	7	7	25	35	60
2	15	2	2	3	1	1	7	5	6	5	4	9	27	36
2	15	2	3	3	2	2	7	4	7	6	6	12	30	42
2	15	2	6	7	5	5	7	6	7	7	7	25	34	59
2	15	1	1	4	5	4	7	6	7	7	7	15	34	49
2	15	1	3	7	1	1	7	6	7	7	7	13	34	47
2	15	1	3	3	2	2	7	7	7	7	7	11	35	46
2	15	1	7	1	1	4	7	7	7	7	7	14	35	49
2	15	1	7	7	7	1	7	7	7	7	7	23	35	58
2	15	1	7	7	7	7	7	7	7	7	7	29	35	64
1	16	7	1	7	7	6	7	7	7	7	7	28	35	63
1	16	7	6	6	6	6	7	6	7	7	7	31	34	65
1	16	7	6	7	7	7	7	7	7	6	7	34	34	68
1	16	7	7	7	7	7	7	1	7	7	1	35	23	58
1	16	7	7	7	7	7	7	7	7	7	7	35	35	70
1	16	6	6	4	5	5	7	7	7	7	7	26	35	61
1	16	4	3	4	5	6	7	5	6	6	6	22	30	52
1	16	3	6	7	7	6	7	7	7	5	4	29	30	59
1	16	2	7	7	7	7	7	7	7	7	7	30	35	65
1	16	1	4	4	4	4	7	7	7	5	4	17	30	47
1	16	1	6	4	3	4	7	7	7	6	5	18	32	50
1	16	1	7	6	5	7	7	6	5	4	5	26	27	53
1	16	1	7	4	4	6	7	7	7	7	4	22	32	54
2	16	7	7	7	5	4	7	7	1	7	7	30	29	59
2	16	7	7	7	7	7	7	7	7	7	6	35	34	69
2	16	7	7	7	7	7	7	7	7	7	7	35	35	70
2	16	5	7	7	5	5	7	4	7	6	6	29	30	59
2	16	4	6	4	7	4	7	1	7	6	7	25	28	53
2	16	2	7	7	7	7	7	5	7	7	7	30	33	63
2	16	1	7	7	7	7	7	7	7	7	7	29	35	64
1	17	7	7	7	7	7	7	7	7	7	7	35	35	70
2	17	7	6	6	5	5	7	7	7	6	6	29	33	62
2	17	2	1	1	1	1	7	5	7	6	6	6	31	37
